# Supplementary material for: Contributions of whole-genome sequencing to the epidemiological monitoring of Campylobacter spp. in France
Source: Antimicrob Agents Chemother. 2026 May 29;70(7):e00193-26. doi: 10.1128/aac.00193-26 (PMC13321834; doi:10.1128/aac.00193-26)
Supplement: Table S1 — Complete data table of the studied isolates. [file aac.00193-26-s0003.xlsx]

## Sheet: Supp_Table_1
Supp Table 1. Complete data table of the studied isolates.
Isolate ID	ENA accession	Species (ANI)	ANI score (%)	Sequence Type	Clonal complex	Patient Sex	Patient Age	Patient zip code	Sample date (DD/MM/YYYY)	Sample origin	Genome size	Number of contigs	CDS	GC%	cgMLST	cgMLST score (%)	Source of contamination	Source score (%)	AMP resistance	AMP phenotype	CIP resistance	CIP phenotype	ERY resistance	ERY phenotype	TET resistance	TET phenotype	GEN resistance	GEN phenotype	AMC resistance	AMC phenotype	KAN resistance	STR resistance	SPC resistance	LIN resistance
CNRCH-01811	ERS28315752	Campylobacter jejuni	97.715	ST-38	CC-48	female	46	8930	04/01/2024	Stools	1735612	33	1810	29.85	79583	97.617	Ruminant	100	OXA193-WT	S	GyrA-T86I	R		S	tet(O)	R	APH(2'')-Ii1	R		S	APH(3')-IIIa
CNRCH-01812	ERS28315753	Campylobacter coli	98.493	ST-832	CC-828	male	36	88130	09/01/2024	Stools	1719605	36	1777	30.33	42671;93527	27.401	Poultry	100	Absent OXA	S		S		S	tet(O)	R		S		S
CNRCH-01813	ERS28315754	Campylobacter jejuni	97.705	ST-50	CC-21	female	1	92140	12/01/2024	Stools	1676828	49	1719	30.1	52156	97.245	Poultry	100	OXA193-WT	S	GyrA-T86I	R		S	tet(O)	R		S		S
CNRCH-01815	ERS28315755	Campylobacter coli	98.833	ST-827	CC-828	female	53	2190	03/01/2024	Stools	1675674	28	1701	32.04	6016	56.888	Poultry	100	OXA193-G57T	R	GyrA-T86I	R		S	tet(O-M-O)	R	APH(2'')-IIIa	R		S	APH(3')-IIIa	ANT(6)-If-aadE;ANT(6)-Ig	spw
CNRCH-01816	ERS28315756	Campylobacter jejuni	97.673	ST-21	CC-21	female	2	83000	17/01/2024	Stools	1650083	36	1686	30.31	18378	98.809	Ruminant	100	OXA193-WT	S	GyrA-T86I	R		S		S		S		S
CNRCH-01817	ERS28315757	Campylobacter jejuni	97.589	ST-19	CC-21	male	30	13000	16/01/2024	Stools	1673458	33	1728	30.67	21672	99.032	Poultry	100	OXA193-WT	S	GyrA-T86I	R		S		S		S		S
CNRCH-01818	ERS28315758	Campylobacter coli	98.784	ST-11781	CC-828	male	11	46400	29/01/2024	Stools	1668515	25	1696	31.76	44545	29.263	Poultry	100	Absent OXA	S	GyrA-T86I	R		S	tet(O)	R		S		S
CNRCH-01819	ERS28315759	Campylobacter coli	98.577	ST-8104	CC-828	female	78	46100	02/02/2024	Stools	1688732	32	1732	29.81	42671	30.231	Poultry	100	Absent OXA	S	GyrA-T86I	R		S	tet(O)	R		S		S
CNRCH-01820	ERS28315760	Campylobacter jejuni	97.734	ST-844	CC-48	male	3	15130	02/02/2024	Stools	1639572	22	1667	30.41	71808	96.203	Ruminant	100	OXA61-WT	S		S		S		S		S		S
CNRCH-01823	ERS28315761	Campylobacter jejuni	97.782	ST-441	CC-nd	male	65	64140	29/01/2024	Stools	1666392	35	1710	30.17	72601;102341	98.66	Poultry	100	OXA193-G57T	R	GyrA-T86I	R		S	tet(O)	R		S		S
CNRCH-01824	ERS28315762	Campylobacter jejuni	97.583	ST-257	CC-257	female	8	64700	31/01/2024	Stools	1712302	25	1804	31.2	2330	95.607	Poultry	100	OXA461-WT	S		S		S		S		S		S
CNRCH-01825	ERS28315763	Campylobacter jejuni	97.715	ST-48	CC-48	female	4	13007	27/01/2024	Stools	1639717	23	1670	31.09	2715;69881	98.287	Unknown		OXA61-G57T	R		S		S		S		S		S
CNRCH-01826	ERS28315764	Campylobacter jejuni	97.606	ST-2276	CC-nd	male	25	13230	26/01/2024	Stools	1704805	94	1736	27.69	45380	99.032	Poultry	100	OXA591-G57T	R	GyrA-T86I	R		S		S		S		S
CNRCH-01827	ERS28315765	Campylobacter jejuni	97.735	ST-14316	CC-21	female	2	83390	27/01/2024	Stools	1637196	31	1661	30.65	Unknown	94.713	Ruminant	100	OXA61-G57T	R		S		S		S		S		S
CNRCH-01828	ERS28315766	Campylobacter jejuni	97.629	ST-50	CC-21	female	29	64230	02/02/2024	Stools	1629367	35	1663	29.54	5976	95.532	Poultry	100	OXA193-WT	S		S		S	tet(O-32-O)	R		S		S
CNRCH-01829	ERS28315767	Campylobacter jejuni	97.666	ST-48	CC-48	male	23	83130	26/01/2024	Stools	1645102	25	1672	29.44	85239	97.171	Ruminant	100	OXA61-G57T	R		S		S	tet(O)	R		S		S
CNRCH-01830	ERS28315768	Campylobacter jejuni	97.731	ST-918	CC-48	female	4	25400	25/01/2024	Stools	1632986	38	1654	31.18	84155;89125	97.915	Ruminant	100	OXA193-WT	S	GyrA-T86I	R		S		S		S		S
CNRCH-01831	ERS28315769	Campylobacter jejuni	97.676	ST-8334	CC-353	female	0	13500	03/02/2024	Stools	1730997	45	1787	29.11	Unknown	98.511	Poultry	100	Absent OXA	S	GyrA-T86I	R		S	tet(O)	R		S		S
CNRCH-01832	ERS28315770	Campylobacter jejuni	97.514	ST-2229	CC-353	male	54	13009	05/02/2024	Stools	1740123	40	1813	30.07	100501	85.704	Poultry	100	OXA193-G57T	R	GyrA-T86I	R		S	tet(O-32-O)	R		S		S	APH(3')-IIIa	ANT(6)-Ia
CNRCH-01833	ERS28315771	Campylobacter jejuni	97.688	ST-10298	CC-21	male	11	13090	01/02/2024	Stools	1682111	60	1737	30.07	35191	98.585	Ruminant	100	OXA193-WT	S	GyrA-T86I	R		S		S		S		S
CNRCH-01834	ERS28315772	Campylobacter jejuni	97.679	ST-917	CC-21	male	10	13500	02/02/2024	Stools	1743127	42	1825	29.76	81458	98.66	Ruminant	100	OXA193-WT	S		S		S		S		S		S
CNRCH-01836	ERS28315773	Campylobacter jejuni	97.693	ST-122	CC-206	male	2	92500	06/02/2024	Stools	1679616	27	1730	31.56	16985	98.436	Ruminant	100	OXA193-WT	S	GyrA-T86I	R		S	tet(O-32-O)	R		S		S
CNRCH-01837	ERS28315774	Campylobacter jejuni	97.599	ST-12350	CC-52	female	1	97470	07/02/2024	Blood	1739034	40	1800	29.45	9291	86.448	Poultry	100	OXA193-WT	S	GyrA-T86I	R		S		S		S		S
CNRCH-01839	ERS28315775	Campylobacter jejuni	97.579	ST-1962	CC-nd	female	72	40465	22/01/2024	Stools	1625277	38	1644	30.03	71696;76694	94.788	Poultry	100	OXA449-WT	S		S		S	tet(O-32-O)	R		S		S
CNRCH-01842	ERS28315776	Campylobacter jejuni	97.636	ST-572	CC-206	male	12	46160	10/02/2024	Stools	1646888	32	1669	31.56	82544	98.66	Poultry	100	OXA193-G57T	R	GyrA-T86I	R		S	tet(O-32-O)	R		S		S		ANT(6)-If-aadE
CNRCH-01843	ERS28315777	Campylobacter jejuni	97.718	ST-21	CC-21	male	16	45234	03/02/2024	Stools	1649062	38	1682	30.74	18378	98.809	Ruminant	100	OXA193-WT	S	GyrA-T86I	R		S		S		S		S
CNRCH-01844	ERS28315778	Campylobacter jejuni	97.711	ST-2042	CC-nd	male	12	94140	06/02/2024	Stools	1606633	28	1629	32.04	101178	97.468	Environment	100	OXA193-G57T	R	GyrA-T86I	R	23S-A2075G	R		S		S		S
CNRCH-01845	ERS28315779	Campylobacter jejuni	97.763	ST-6532	CC-42	female	65	59200	09/02/2024	Stools	1594270	34	1617	31.53	35104	96.947	Ruminant	100	Absent OXA	S	GyrA-T86I	R		S	tet(O-32-O)	R		S		S		ANT(6)-If-aadE
CNRCH-01846	ERS28315780	Campylobacter jejuni	97.644	ST-19	CC-21	female	2	64400	05/02/2024	Stools	1712896	35	1782	30.97	21672	99.106	Poultry	100	OXA193-WT	S	GyrA-T86I	R		S		S		S		S
CNRCH-01848	ERS28315781	Campylobacter jejuni	97.6	ST-10846	CC-353	female	2	64370	03/02/2024	Stools	1688673	33	1737	29.64	47161	99.479	Poultry	100	OXA193-G57T	R	GyrA-T86I	R		S	tet(O-32-O)	R		S		S
CNRCH-01849	ERS28315782	Campylobacter coli	98.937	ST-1595	CC-828	female	2	64370	03/02/2024	Stools	1636729	27	1664	31.3	42671;93527	30.529	Poultry	100	OXA193-G57T	R		S		S	tet(O)	R		S		S
CNRCH-01850	ERS28315783	Campylobacter coli	98.724	ST-872	CC-828	male	13	86300	08/02/2024	Stools	1743566	27	1806	30.26	42671	47.952	Poultry	100	OXA489-G57T	R	GyrA-T86I	R	23S-A2075G	R	tet(O)	R		S		S
CNRCH-01851	ERS28315784	Campylobacter jejuni	99.433	ST-1775	CC-403	male	72	38690	01/02/2024	Stools	1715406	46	1768	29.52	81465	96.426	Environment	91.7	Absent OXA	S		S		S		S		S		S
CNRCH-01852	ERS28315785	Campylobacter jejuni	97.642	ST-21	CC-21	female	6	38510	01/02/2024	Stools	1717666	36	1789	30.19	35053	98.66	Ruminant	100	OXA193-G57T	R	GyrA-T86I	R		S		S		S		S
CNRCH-01853	ERS28315786	Campylobacter jejuni	97.649	ST-19	CC-21	female	6	38140	22/01/2024	Stools	1673166	38	1729	30.92	21672	98.809	Poultry	100	OXA193-WT	S	GyrA-T86I	R		S		S		S		S
CNRCH-01854	ERS28315787	Campylobacter jejuni	97.442	ST-354	CC-354	male	63	38110	17/01/2024	Stools	1700036	34	1769	29.97	47005	97.915	Poultry	100	OXA460-WT	S	GyrA-T86I	R		S	tet(O)	R		S		S
CNRCH-01855	ERS28315788	Campylobacter jejuni	97.692	ST-21	CC-21	male	8	38550	16/01/2024	Stools	1649054	33	1678	30.61	48280	98.362	Ruminant	100	OXA193-WT	S		S		S		S		S		S
CNRCH-01856	ERS28315789	Campylobacter jejuni	97.692	ST-49	CC-49	male	44	38890	13/01/2024	Stools	1595045	24	1634	30.17	102406	97.022	Poultry	100	OXA461-WT	S		S		S		S		S		S
CNRCH-01857	ERS28315790	Campylobacter coli	98.498	ST-832	CC-828	female	20	67000	06/02/2024	Stools	1748404	40	1787	29.18	42671	29.337	Poultry	100	Absent OXA	S	GyrA-T86I	R		S	tet(O)	R		S		S
CNRCH-01858	ERS28315791	Campylobacter jejuni	97.568	ST-6461	CC-353	male	2	67270	10/02/2024	Stools	1672562	25	1712	30.4	46397;84596	89.129	Poultry	100	OXA193-G57T	R	GyrA-T86I	R		S	tet(O-32-O)	R		S		S
CNRCH-01859	ERS28315792	Campylobacter coli	98.734	ST-14969	CC-828	female	39	27229	13/02/2024	Stools	1657921	28	1679	30.93	44545;100814	39.464	Poultry	100	OXA193-G57T	R	GyrA-T86I	R		S		S		S		S		ANT(6)-Ig
CNRCH-01860	ERS28315793	Campylobacter jejuni	97.771	ST-42	CC-42	female	22	77170	13/02/2024	Stools	1581456	25	1600	31.48	99771	98.287	Ruminant	100	Absent OXA	S		S		S		S		S		S
CNRCH-01861	ERS28315794	Campylobacter jejuni	97.593	ST-658	CC-658	male	51	15600	13/02/2024	Stools	1612258	27	1652	31.37	Unknown	97.319	Poultry	89.9	OXA193-WT	S		S		S	tet(O-32-O)	R		S		S
CNRCH-01863	ERS28315795	Campylobacter jejuni	97.773	ST-441	CC-nd	female	2	67130	26/01/2024	Stools	1629016	28	1651	30.64	71869	97.915	Poultry	100	OXA193-WT	S	GyrA-T86I	R		S	tet(O)	R		S		S
CNRCH-01865	ERS28315796	Campylobacter jejuni	97.659	ST-48	CC-48	female	62	70270	13/02/2024	Stools	1676145	25	1716	29.76	69881	97.096	Poultry	76	OXA61-G57T	R	GyrA-T86I	R		S		S		S		S
CNRCH-01866	ERS28315797	Campylobacter jejuni	97.773	ST-441	CC-nd	female	35	46120	15/02/2024	Stools	1628602	27	1651	30.37	100931	97.99	Poultry	100	OXA193-WT	S	GyrA-T86I	R		S	tet(O)	R		S		S
CNRCH-01867	ERS28315798	Campylobacter jejuni	97.573	ST-61	CC-61	male	87	46130	12/02/2024	Stools	1692397	18	1773	31.56	71457	95.83	Ruminant	100	OXA193-WT	S		S		S		S		S		S
CNRCH-01868	ERS28315799	Campylobacter jejuni	97.678	ST-1044	CC-658	female	60	64400	15/02/2024	Stools	1606889	26	1646	30.88	Unknown	96.575	Poultry	100	OXA193-WT	S		S		S		S		S		S
CNRCH-01869	ERS28315800	Campylobacter coli	98.757	ST-1055	CC-828	female	9	64990	15/02/2024	Stools	1712192	23	1752	30.48	42671;93527	53.76	Poultry	100	Absent OXA	S		S		S		S		S		S
CNRCH-01870	ERS28315801	Campylobacter jejuni	97.404	ST-132	CC-508	male	76	64800	15/02/2024	Stools	1646348	35	1661	30.43	78030	98.734	Ruminant	96.53	Absent OXA	S		S		S		S		S		S
CNRCH-01871	ERS28315802	Campylobacter jejuni	97.708	ST-14316	CC-21	female	20	13010	12/02/2024	Stools	1639568	23	1669	30.57	69881	95.011	Poultry	95.67	OXA61-G57T	R		S		S		S		S		S
CNRCH-01872	ERS28315803	Campylobacter jejuni	97.742	ST-52	CC-52	female	41	13010	09/02/2024	Stools	1634003	28	1679	30.14	6450	97.841	Poultry	100	OXA603-WT	S	GyrA-T86I	R		S		S		S		S
CNRCH-01873	ERS28315804	Campylobacter jejuni	97.676	ST-21	CC-21	male	5	13180	10/02/2024	Stools	1667144	37	1714	30.35	21464	94.937	Ruminant	100	OXA193-G57T	R	GyrA-T86I	R		S	tet(O)	R		S		S
CNRCH-01874	ERS28315805	Campylobacter coli	98.799	ST-8195	CC-828	female	67	13880	09/02/2024	Stools	1647745	28	1677	32.75	42671	33.433	Poultry	100	OXA193-WT	S	GyrA-T86I	R		S	tet(O-32-O)	R		S		S		ANT(6)-If-aadE
CNRCH-01877	ERS28315806	Campylobacter jejuni	97.289	ST-12289	CC-nd	male	67	40300	03/02/2024	Stools	1620400	26	1670	31.12	51468	63.217	Poultry	100	OXA184-PROM2024	R		S		S	tet(O)	R		S		S
CNRCH-01879	ERS28315807	Campylobacter coli	98.633	ST-14410	CC-828	female	47	51170	15/02/2024	Stools	1657527	17	1679	31.82	44545	34.401	Poultry	100	Absent OXA	S	GyrA-T86V	R	23S-A2075G	R	tet(O)	R		S		S
CNRCH-01880	ERS28315808	Campylobacter jejuni	97.632	ST-658	CC-658	male	23	51100	07/02/2024	Stools	1610728	25	1646	30.84	73100;102219	98.585	Poultry	100	OXA193-WT	S		S		S	tet(O-32-O)	R		S		S
CNRCH-01881	ERS28315809	Campylobacter coli	98.751	ST-872	CC-828	male	3	51000	19/01/2024	Stools	1667464	28	1693	30.54	42671	50.112	Poultry	100	Absent OXA	S	GyrA-T86I	R	23S-A2075G	R	tet(W)	R		S		S	APH(3')-IIIa	ANT(6)-Ia
CNRCH-01882	ERS28315810	Campylobacter jejuni	97.591	ST-6461	CC-353	male	18	40130	17/02/2024	Stools	1696108	42	1743	29.24	3729	97.692	Poultry	100	OXA193-G57T	R	GyrA-T86I	R		S	tet(O-32-O)	R		S		S		ANT(6)-If-aadE
CNRCH-01883	ERS28315811	Campylobacter jejuni	97.621	ST-14911	CC-446	female	1	33750	17/02/2024	Stools	1882988	57	1983	28.75	1491	62.77	Poultry	100	Absent OXA	S		S		S		S		S		S
CNRCH-01884	ERS28315812	Campylobacter jejuni	97.552	ST-19	CC-21	male	72	59960	13/02/2024	Stools	1710894	33	1781	30.52	21672	98.585	Poultry	100	OXA193-WT	S	GyrA-T86I	R		S		S		S		S
CNRCH-01885	ERS28315813	Campylobacter jejuni	97.714	ST-14316	CC-21	male	24	59200	16/02/2024	Stools	1639057	23	1666	30	69881	95.011	Unknown		OXA61-G57T	R		S		S		S		S		S
CNRCH-01886	ERS28315814	Campylobacter jejuni	97.661	ST-10685	CC-21	female	48	64230	16/02/2024	Stools	1700350	27	1776	29.63	70634;70637	97.617	Ruminant	100	OXA193-G57T	R		S		S		S		S		S
CNRCH-01903	ERS28315815	Campylobacter jejuni	97.717	ST-21	CC-21	male	5	64320	06/02/2024	Stools	1649530	39	1680	30.67	18378	98.883	Ruminant	100	OXA193-WT	S	GyrA-T86I	R		S		S		S		S
CNRCH-01904	ERS28315816	Campylobacter jejuni	97.747	ST-19	CC-21	female	2	33910	14/02/2024	Stools	1648392	37	1708	30.49	35227	98.734	Poultry	100	OXA193-G57T	R	GyrA-T86I	R		S		S		S		S
CNRCH-01911	ERS28315817	Campylobacter jejuni	97.55	ST-267	CC-283	male	69	51100	08/02/2024	Stools	1589342	26	1594	29.65	75390	98.064	Poultry	100	OXA193-WT	S		S		S		S		S		S
CNRCH-01912	ERS28315818	Campylobacter jejuni	97.159	ST-7010	CC-nd	male	72	83980	16/02/2024	Stools	1880796	50	1991	30.14	3321;39801	3.574	Environment	91.17	Absent OXA	S	GyrA-T86I	R	23S-A2074T	R	tet(O)	R		S		S
CNRCH-01913	ERS28315819	Campylobacter jejuni	97.55	ST-267	CC-283	male	24	13015	06/02/2024	Stools	1589342	26	1594	29.65	75390	98.064	Poultry	100	OXA193-WT	S		S		S		S		S		S
CNRCH-01914	ERS28315820	Campylobacter jejuni	97.66	ST-48	CC-48	female	5	83210	05/02/2024	Stools	1645765	26	1672	30.65	85239	97.171	Ruminant	100	OXA61-G57T	R		S		S	tet(O)	R		S		S
CNRCH-01915	ERS28315821	Campylobacter jejuni	97.694	ST-14316	CC-21	female	28	67230	16/02/2024	Stools	1637263	27	1663	29.89	Unknown	94.862	Unknown		OXA61-G57T	R		S		S		S		S		S
CNRCH-01917	ERS28315822	Campylobacter jejuni	97.677	ST-7041	CC-21	female	79	13008	15/02/2024	Stools	1721106	27	1801	29.07	103109	97.766	Ruminant	100	OXA193-WT	S	GyrA-T86I	R		S		S		S		S
CNRCH-01918	ERS28315823	Campylobacter jejuni	97.633	ST-572	CC-206	male	15	13008	12/02/2024	Stools	1677764	23	1708	31.7	103171	93.894	Ruminant	100	OXA193-WT	S	GyrA-T86I	R		S	tet(O)	R		S		S
CNRCH-01919	ERS28315824	Campylobacter jejuni	97.727	ST-52	CC-52	male	83	38110	15/02/2024	Stools	1625814	26	1667	30.69	48248	98.809	Poultry	100	OXA603-WT	S	GyrA-T86I	R		S		S		S		S
CNRCH-01920	ERS28315825	Campylobacter jejuni	97.653	ST-464	CC-464	male	13	38140	14/02/2024	Stools	1733038	46	1788	28.89	99849	98.883	Poultry	100	OXA193-G57T	R	GyrA-T86I	R		S	tet(O-32-O)	R		S		S
CNRCH-01921	ERS28315826	Campylobacter jejuni	97.649	ST-48	CC-48	female	6	38690	07/02/2024	Stools	1645591	26	1672	29.85	85239	97.096	Ruminant	100	OXA61-G57T	R		S		S	tet(O)	R		S		S
CNRCH-01922	ERS28315827	Campylobacter jejuni	97.674	ST-45	CC-45	female	1	64121	23/02/2024	Stools	1598834	31	1606	30	82040	97.543	Poultry	100	OXA184-PROM2024	R		S		S		S		S		S
CNRCH-01923	ERS28315828	Campylobacter jejuni	97.603	ST-2274	CC-nd	male	36	40550	22/02/2024	Stools	1821922	50	1943	28.36	50871;51388	98.213	Poultry	100	OXA193-WT	S	GyrA-T86I	R		S	tet(O)	R		S		S
CNRCH-01924	ERS28315829	Campylobacter jejuni	97.704	ST-51	CC-443	female	65	33910	22/02/2024	Stools	1662334	25	1742	30.56	48142;48586	98.809	Poultry	100	OXA184-PROM2024	R		S		S		S		S		S
CNRCH-01925	ERS28315830	Campylobacter jejuni	97.572	ST-19	CC-21	female	76	59200	22/02/2024	Stools	1676096	44	1729	30.77	16118	98.958	Poultry	100	OXA193-G57T	R	GyrA-T86I	R		S		S		S		S
CNRCH-01926	ERS28315831	Campylobacter jejuni	97.683	ST-475	CC-48	female	20	65200	21/02/2024	Stools	1672543	32	1713	31.06	102382;102427	99.106	Ruminant	100	OXA193-WT	S		S		S		S		S		S
CNRCH-01927	ERS28315832	Campylobacter jejuni	97.745	ST-51	CC-443	male	33	64360	22/02/2024	Stools	1626429	24	1690	31.08	Unknown	90.171	Poultry	100	OXA595-WT	S		S		S		S		S		S
CNRCH-01928	ERS28315833	Campylobacter jejuni	97.717	ST-14316	CC-21	male	31	67600	19/02/2024	Stools	1638935	25	1660	30.76	69881	94.937	Unknown		OXA61-G57T	R		S		S		S		S		S
CNRCH-01929	ERS28315834	Campylobacter jejuni	97.773	ST-22	CC-22	female	9	46190	01/03/2024	Stools	1611210	35	1610	30.37	76018	98.213	Ruminant	99.8	OXA193-WT	S		S		S		S		S		S
CNRCH-01930	ERS28315835	Campylobacter jejuni	97.693	ST-61	CC-61	male	4	15150	29/02/2024	Stools	1607279	18	1661	32.5	71457	95.309	Ruminant	100	OXA193-WT	S		S		S		S		S		S
CNRCH-01931	ERS28315836	Campylobacter jejuni	97.725	ST-52	CC-52	male	68	46130	29/02/2024	Stools	1633473	26	1676	30.69	25676	97.096	Poultry	100	OXA603-WT	S	GyrA-T86I	R		S		S		S		S
CNRCH-01932	ERS28315837	Campylobacter jejuni	97.593	ST-45	CC-45	male	7	15250	01/03/2024	Stools	1655356	34	1683	30.09	77913	98.287	Poultry	100	OXA193-WT	S		S		S		S		S		S
CNRCH-01933	ERS28315838	Campylobacter jejuni	97.671	ST-50	CC-21	female	0	97441	24/02/2024	Stools	1653270	25	1698	30.52	74339;74432	97.692	Poultry	100	OXA193-WT	S	GyrA-T86I	R		S	tet(O)	R		S		S
CNRCH-01934	ERS28315839	Campylobacter jejuni	97.279	ST-12347	CC-nd	male	23	87000	31/01/2024	Blood	1722415	89	1756	27.02	48697	37.602	Poultry	100	OXA184-PROM2024	R	GyrA-T86I	R		S	tet(O)	R		S		S
CNRCH-01935	ERS28315840	Campylobacter jejuni	97.682	ST-917	CC-21	female	5	46260	28/02/2024	Stools	1700075	32	1773	30.56	70634;70637	97.245	Ruminant	100	OXA193-G57T	R		S		S		S		S		S
CNRCH-01937	ERS28315841	Campylobacter jejuni	97.63	ST-356	CC-353	male	45	15250	22/02/2024	Stools	1700708	33	1805	30.24	67786	88.235	Poultry	100	OXA193-G57T	R	GyrA-T86I	R		S		S		S		S
CNRCH-01938	ERS28315842	Campylobacter coli	98.744	ST-860	CC-828	male	83	97433	24/02/2024	Stools	1629439	24	1660	31.38	44545;100814	33.73	Poultry	100	OXA489-WT	S	GyrA-T86I	R		S		S		S		S
CNRCH-01939	ERS28315843	Campylobacter jejuni	97.631	ST-50	CC-21	female	17	70400	02/03/2024	Stools	1702512	35	1767	29.71	69255	98.511	Poultry	100	OXA193-WT	S	GyrA-T86I	R		S		S		S		S
CNRCH-01940	ERS28315844	Campylobacter jejuni	97.654	ST-19	CC-21	female	25	77000	28/02/2024	Stools	1711031	47	1782	30.43	21672	98.883	Poultry	100	OXA193-WT	S	GyrA-T86I	R		S		S		S		S
CNRCH-01941	ERS28315845	Campylobacter coli	98.683	ST-1770	CC-828	male	15	92240	27/02/2024	Stools	1813395	53	1851	28.72	42671;93527	50.261	Poultry	100	OXA193-G57T	R	GyrA-T86I	R	23S-A2075G	R	tet(O)	R		S		S
CNRCH-01942	ERS28315846	Campylobacter jejuni	97.722	ST-14316	CC-21	female	25	62130	02/03/2024	Stools	1637315	30	1666	31.17	69881	94.937	Unknown		OXA61-G57T	R		S		S		S		S		S
CNRCH-01943	ERS28315847	Campylobacter jejuni	97.492	ST-969	CC-354	male	61	46110	04/03/2024	Stools	1654844	33	1713	30.18	12574	95.756	Poultry	100	OXA193-G57T	R	GyrA-T86I	R		S	tet(O)	R		S		S
CNRCH-01944	ERS28315848	Campylobacter jejuni	97.666	ST-1039	CC-nd	male	27	64570	29/02/2024	Stools	1746105	31	1811	30.03	77853;77854	94.043	Poultry	84.6	OXA193-G57T	R		S		S		S		S		S
CNRCH-01945	ERS28315849	Campylobacter jejuni	97.662	ST-14316	CC-21	male	1	59126	01/03/2024	Stools	1637488	28	1666	30.29	69881	94.937	Ruminant	71.57	OXA61-G57T	R		S		S		S		S		S
CNRCH-01947	ERS28315850	Campylobacter jejuni	97.657	ST-19	CC-21	male	8	85500	05/03/2024	Stools	1671921	41	1729	30.22	21672	98.734	Poultry	100	OXA193-WT	S	GyrA-T86I	R		S		S		S		S
CNRCH-01948	ERS28315851	Campylobacter jejuni	97.576	ST-2229	CC-353	female	80	59200	23/02/2024	Stools	1732687	54	1805	29.89	100501	85.182	Poultry	100	OXA193-G57T	R	GyrA-T86I	R		S	tet(O-32-O)	R		S		S	APH(3')-IIIa	ANT(6)-Ia
CNRCH-01949	ERS28315852	Campylobacter coli	98.727	ST-1055	CC-828	male	69	65000	02/03/2024	Stools	1712719	23	1751	30.48	42671;93527	53.686	Poultry	100	Absent OXA	S		S		S		S		S		S
CNRCH-01950	ERS28315853	Campylobacter jejuni	99.222	ST-934	CC-nd	female	56	23000	27/02/2024	Stools	1752846	40	1820	29.05	72412	94.639	Ruminant	82.73	Absent OXA	S	GyrA-T86I	R		S		S		S		S
CNRCH-01952	ERS28315854	Campylobacter coli	98.745	ST-11781	CC-828	male	54	33350	03/03/2024	Stools	1687115	23	1715	32.04	44545;100814	28.146	Poultry	100	Absent OXA	S	GyrA-T86I	R		S	tet(O)	R		S		S
CNRCH-01953	ERS28315855	Campylobacter coli	96.879	ST-14991	CC-nd	female	58	34750	26/02/2024	Stools	1808212	35	1902	32.17	44545;100814	9.233	Poultry	100	OXA489-G57T	R	GyrA-T86I;GyrA-D90N	R	23S-A2075G	R	tet(O)	R		S	OXA489-A51G	R
CNRCH-01954	ERS28315856	Campylobacter jejuni	97.608	ST-9354	CC-nd	male	64	85130	07/03/2024	Stools	1606205	33	1632	30.61	84942;85491	96.426	Environment	100	OXA449-WT	S		S		S		S		S		S
CNRCH-01955	ERS28315857	Campylobacter fetus	99.594	n/a	n/a	female	68	51100	06/03/2024	Stools	1756923	43	1764	32.67	Unknown	3.723	Unknown		Absent OXA	S		S		S		S		S		S
CNRCH-01956	ERS28315858	Campylobacter jejuni	97.71	ST-122	CC-206	male	82	40230	05/03/2024	Stools	1679410	27	1732	30.56	35432	98.585	Ruminant	100	OXA193-WT	S	GyrA-T86I	R		S	tet(O-32-O)	R		S		S
CNRCH-01957	ERS28315859	Campylobacter jejuni	97.723	ST-861	CC-21	female	1	69210	02/03/2024	Stools	1624218	37	1657	30.05	81944	97.617	Ruminant	100	OXA193-G57T	R	GyrA-T86I	R		S		S		S		S
CNRCH-01958	ERS28315860	Campylobacter jejuni	97.673	ST-14919	CC-21	female	36	69660	04/03/2024	Stools	1690632	57	1738	30.33	5976	97.915	Poultry	100	OXA193-WT	S		S		S	tet(O-32-O)	R		S		S
CNRCH-01959	ERS28315861	Campylobacter jejuni	97.72	ST-14316	CC-21	male	53	76500	05/03/2024	Stools	1638166	23	1668	30	69881	95.086	Unknown		OXA61-G57T	R		S		S		S		S		S
CNRCH-01960	ERS28315862	Campylobacter fetus	99.991	n/a	n/a	female	83	27430	04/03/2024	Blood	1736338	53	1721	33.08	Unknown	3.723	Unknown		Absent OXA	S		S		S		S		S		S
CNRCH-01961	ERS28315863	Campylobacter jejuni	97.699	ST-50	CC-21	male	72	78980	04/03/2024	Stools	1681074	37	1728	29.92	52156	97.617	Poultry	100	OXA193-WT	S	GyrA-T86I	R		S	tet(O)	R		S		S
CNRCH-01962	ERS28315864	Campylobacter coli	98.833	ST-1055	CC-828	female	77	65013	29/02/2024	Stools	1637670	22	1666	31.09	42671;93527	53.388	Poultry	100	Absent OXA	S		S	23S-A2074C	R		S		S		S
CNRCH-01964	ERS28315865	Campylobacter jejuni	97.571	ST-6461	CC-353	female	37	25420	19/01/2024	Stools	1701118	39	1756	29.08	4259	88.235	Poultry	100	OXA193-G57T	R	GyrA-T86I	R		S	tet(O-32-O)	R		S		S
CNRCH-01965	ERS28315866	Campylobacter jejuni	97.493	ST-354	CC-354	female	0	65013	29/02/2024	Stools	1787153	52	1894	28.38	48158	98.511	Poultry	100	OXA460-G57T	R	GyrA-T86I	R		S	tet(O)	R		S		S
CNRCH-01966	ERS28315867	Campylobacter jejuni	97.759	ST-42	CC-42	female	35	70400	05/03/2024	Stools	1747838	62	1790	29.58	102187	97.171	Ruminant	100	Absent OXA	S		S		S		S		S		S
CNRCH-01967	ERS28315868	Campylobacter jejuni	97.678	ST-464	CC-464	male	40	67000	21/02/2024	Stools	1755324	48	1803	29.06	34862	96.054	Poultry	100	Absent OXA	S	GyrA-T86I	R		S	tet(O-32-O)	R		S		S
CNRCH-01968	ERS28315869	Campylobacter jejuni	97.647	ST-19	CC-21	female	34	67590	28/02/2024	Stools	1708864	40	1773	30.02	48451	98.958	Poultry	100	OXA193-G57T	R	GyrA-T86I	R		S		S		S		S
CNRCH-01969	ERS28315870	Campylobacter jejuni	97.759	ST-22	CC-22	male	37	64000	06/03/2024	Stools	1639280	35	1658	30.26	78075;100799	98.064	Ruminant	94.7	OXA193-WT	S		S		S		S		S		S
CNRCH-01970	ERS28315871	Campylobacter jejuni	97.451	ST-354	CC-354	male	0	65000	07/03/2024	Stools	1787170	52	1893	28.38	48158	98.511	Poultry	100	OXA460-G57T	R	GyrA-T86I	R		S	tet(O)	R		S		S
CNRCH-01971	ERS28315872	Campylobacter coli	98.902	ST-1595	CC-828	male	4	83330	17/02/2024	Stools	1672824	33	1695	30.88	42671;93527	31.273	Poultry	100	Absent OXA	S		S		S	tet(O)	R		S		S
CNRCH-01972	ERS28315873	Campylobacter jejuni	97.641	ST-19	CC-21	male	51	1090	01/03/2024	Stools	1673595	37	1729	30.89	21672	98.809	Poultry	100	OXA193-WT	S	GyrA-T86I	R		S		S		S		S
CNRCH-01973	ERS28315874	Campylobacter jejuni	97.698	ST-19	CC-21	male	11	69170	02/03/2024	Stools	1648615	34	1710	30.56	35227	98.585	Poultry	100	OXA193-WT	S	GyrA-T86I	R		S		S		S		S
CNRCH-01974	ERS28315875	Campylobacter jejuni	97.679	ST-21	CC-21	male	21	15230	05/03/2024	Stools	1619992	41	1655	30.17	99634	93.373	Ruminant	100	OXA193-WT	S	GyrA-T86I	R		S		S		S		S
CNRCH-01975	ERS28315876	Campylobacter jejuni	97.705	ST-19	CC-21	male	66	15000	12/03/2024	Stools	1611479	33	1651	30.7	35126	99.33	Poultry	100	OXA193-WT	S		S		S		S		S		S
CNRCH-01976	ERS28315877	Campylobacter jejuni	97.729	ST-52	CC-52	female	18	38110	22/02/2024	Stools	1627377	28	1666	31.07	48248	99.255	Poultry	100	OXA603-WT	S	GyrA-T86I	R		S		S		S		S
CNRCH-01977	ERS28315878	Campylobacter jejuni	97.657	ST-14964	CC-nd	male	12	50300	08/03/2024	Stools	1727375	45	1809	30.51	20666;83019	81.757	Poultry	100	Absent OXA	S	GyrA-T86I	R		S		S		S		S
CNRCH-01978	ERS28315879	Campylobacter jejuni	97.595	ST-49	CC-49	female	16	76410	07/03/2024	Stools	1731660	22	1824	30.09	67938;99947	98.362	Poultry	100	OXA461-WT	S	GyrA-T86I	R		S		S		S		S
CNRCH-01979	ERS28315880	Campylobacter coli	98.689	ST-14970	CC-828	male	79	72000	29/02/2024	Stools	1698533	23	1739	30.48	93527	32.614	Poultry	100	Absent OXA	S		S		S	tet(O)	R		S		S
CNRCH-01980	ERS28315881	Campylobacter jejuni	97.732	ST-48	CC-48	male	12	38690	15/02/2024	Stools	1636869	26	1666	30.23	69881;71886	98.287	Unknown		OXA61-G57T	R		S		S		S		S		S
CNRCH-01981	ERS28315882	Campylobacter jejuni	97.731	ST-1947	CC-22	male	61	38690	29/02/2024	Stools	1632030	32	1653	30.25	68481	94.937	Ruminant	97.83	OXA193-WT	S	GyrA-T86I	R		S		S		S		S
CNRCH-01982	ERS28315883	Campylobacter jejuni	97.689	ST-7436	CC-21	male	7	38590	01/03/2024	Stools	1656772	35	1713	30.51	13791	97.022	Ruminant	100	OXA193-G57T	R	GyrA-T86I	R		S		S		S		S
CNRCH-01983	ERS28315884	Campylobacter coli	98.791	ST-825	CC-828	female	59	38110	28/02/2024	Stools	1683183	34	1728	30.26	42671;93527	34.55	Poultry	100	Absent OXA	S	GyrA-T86I	R		S	tet(O)	R		S		S
CNRCH-01984	ERS28315885	Campylobacter jejuni	97.727	ST-52	CC-52	male	4	38110	22/02/2024	Stools	1627254	26	1667	30.27	48248	99.33	Poultry	100	OXA603-WT	S	GyrA-T86I	R		S		S		S		S
CNRCH-01985	ERS28315886	Campylobacter jejuni	97.67	ST-572	CC-206	female	22	64210	09/03/2024	Stools	1647566	30	1671	31.93	102390	94.118	Poultry	100	OXA193-G57T	R	GyrA-T86I	R		S	tet(O-32-O)	R		S		S		ANT(6)-If-aadE
CNRCH-01986	ERS28315887	Campylobacter jejuni	97.635	ST-2274	CC-nd	female	27	64210	09/03/2024	Stools	1775306	52	1867	28.42	50779	84.736	Poultry	100	OXA193-G57T	R	GyrA-T86I	R		S	tet(O)	R		S		S
CNRCH-01987	ERS28315888	Campylobacter jejuni	97.593	ST-11	CC-45	male	21	70110	06/03/2024	Stools	1604957	37	1616	29.19	76017	97.617	Poultry	100	OXA447-WT	S		S		S		S		S		S
CNRCH-01988	ERS28315889	Campylobacter jejuni	97.627	ST-50	CC-21	female	41	59100	07/03/2024	Stools	1709201	70	1746	30.46	6686;48114	98.511	Poultry	100	OXA193-WT	S		S		S		S		S		S
CNRCH-01989	ERS28315890	Campylobacter jejuni	97.635	ST-10846	CC-353	male	71	59322	08/03/2024	Blood	1730467	35	1789	28.89	47001	94.862	Poultry	100	OXA193-G57T	R	GyrA-T86I	R		S	tet(O-32-O)	R		S		S
CNRCH-01990	ERS28315891	Campylobacter jejuni	97.627	ST-6532	CC-42	female	26	65600	12/03/2024	Stools	1635999	29	1663	32.07	10957	95.309	Ruminant	100	Absent OXA	S	GyrA-T86I	R		S	tet(O-32-O)	R		S		S		ANT(6)-If-aadE
CNRCH-01991	ERS28315892	Campylobacter coli	98.803	ST-8195	CC-828	female	1	91570	13/03/2024	Stools	1640635	27	1668	33.26	42671	33.433	Poultry	100	OXA193-WT	S	GyrA-T86I	R		S	tet(O-32-O)	R		S		S		ANT(6)-If-aadE
CNRCH-01992	ERS28315893	Campylobacter jejuni	97.644	ST-19	CC-21	male	11	78000	11/03/2024	Stools	1673286	33	1724	30.27	16118;19995	97.841	Poultry	100	OXA193-WT	S	GyrA-T86I	R		S		S		S		S
CNRCH-01993	ERS28315894	Campylobacter jejuni	97.498	ST-969	CC-354	male	21	78000	11/03/2024	Stools	1718251	38	1811	30.11	15475	96.351	Poultry	100	OXA577-G57T	R	GyrA-T86I	R		S		S		S		S
CNRCH-01994	ERS28315895	Campylobacter jejuni	97.693	ST-1943	CC-21	female	25	64230	13/03/2024	Stools	1689858	49	1750	29.94	19147;81948	94.639	Ruminant	100	OXA193-WT	S		S		S		S		S		S
CNRCH-01995	ERS28315896	Campylobacter jejuni	97.734	ST-441	CC-nd	male	54	64230	12/03/2024	Stools	1694243	34	0	29.32	101250	94.713	Poultry	100	OXA193-WT	S	GyrA-T86I	R		S		S		S		S
CNRCH-01996	ERS28315897	Campylobacter jejuni	97.791	ST-6175	CC-21	male	20	85700	14/03/2024	Stools	1657148	32	1726	31.97	20100	99.255	Poultry	100	OXA193-G58T	R	GyrA-T86I	R		S	tet(O)	R		S		S
CNRCH-01997	ERS28315898	Campylobacter jejuni	97.724	ST-48	CC-48	male	27	69700	11/03/2024	Stools	1638321	26	1672	29.96	82246	94.267	Ruminant	100	OXA61-WT	S		S		S		S		S		S
CNRCH-01998	ERS28315899	Campylobacter jejuni	97.573	ST-19	CC-21	female	31	78200	16/03/2024	Stools	1642089	30	1679	31.27	21672	99.106	Poultry	100	OXA193-WT	S	GyrA-T86I	R		S		S		S		S
CNRCH-02000	ERS28315900	Campylobacter jejuni	97.602	ST-2258	CC-nd	female	12	38690	14/02/2024	Stools	1686659	19	1741	31.42	68421	97.915	Ruminant	100	OXA193-WT	S		S		S	tet(O)	R		S		S
CNRCH-02001	ERS28315901	Campylobacter jejuni	97.462	ST-14920	CC-nd	female	70	54300	08/03/2024	Stools	1571387	38	1589	29.89	Unknown	51.229	Environment	100	OXA625-PROM2024-Mutated	S	GyrA-T86I	R		S		S		S		S
CNRCH-02002	ERS28315902	Campylobacter jejuni	97.672	ST-21	CC-21	male	70	38260	23/02/2024	Stools	1624407	44	1654	30.34	48427	98.734	Ruminant	100	OXA193-G57T	R	GyrA-T86I	R		S	tet(O)	R		S		S
CNRCH-02003	ERS28315903	Campylobacter coli	98.859	ST-5162	CC-828	male	18	1000	09/03/2024	Stools	1686495	38	1731	30.76	42671;93527	31.943	Poultry	100	OXA607-WT	S	GyrA-T86I	R		S	tet(O)	R		S		S
CNRCH-02004	ERS28315904	Campylobacter jejuni	97.668	ST-22	CC-22	male	87	69760	09/03/2024	Stools	1762862	38	1833	30.61	78077	98.287	Ruminant	97.3	OXA597-WT	S		S		S		S		S		S
CNRCH-02005	ERS28315905	Campylobacter jejuni	97.688	ST-52	CC-52	male	81	95320	13/03/2024	Stools	1632836	26	1686	30.88	20024	95.979	Poultry	100	OXA603-WT	S	GyrA-T86I	R		S		S		S		S
CNRCH-02006	ERS28315906	Campylobacter jejuni	97.536	ST-61	CC-61	female	86	62460	11/03/2024	Blood	1693694	19	1782	30.84	68189	95.532	Ruminant	100	OXA193-WT	S		S		S		S		S		S
CNRCH-02007	ERS28315907	Campylobacter jejuni	97.662	ST-50	CC-21	male	23	83400	13/03/2024	Stools	1683851	48	1726	30.56	52156	97.394	Poultry	100	OXA193-WT	S	GyrA-T86I	R		S	tet(O)	R		S		S
CNRCH-02008	ERS28315908	Campylobacter jejuni	97.626	ST-21	CC-21	male	1	53110	14/03/2024	Stools	1689691	35	1740	30.66	82586	82.725	Ruminant	100	OXA193-WT	S		S		S		S		S		S
CNRCH-02009	ERS28315909	Campylobacter jejuni	97.616	ST-1721	CC-nd	female	66	23000	15/03/2024	Stools	1616294	24	1649	31.46	Unknown	27.55	Poultry	100	OXA193-WT	S	GyrA-T86I	R		S	tet(O)	R		S		S
CNRCH-02010	ERS28315910	Campylobacter jejuni	97.632	ST-50	CC-21	male	0	87000	15/03/2024	Stools	1695358	54	1746	30.65	2477	97.766	Poultry	100	OXA193-WT	S		S		S	tet(O-32-O)	R		S		S
CNRCH-02011	ERS28315911	Campylobacter coli	98.654	ST-12110	CC-828	female	18	16100	13/03/2024	Stools	1723602	25	1776	31.2	6016	61.057	Poultry	100	OXA489-WT	S		S		S		S		S		S
CNRCH-02012	ERS28315912	Campylobacter jejuni	97.516	ST-14959	CC-354	female	34	56360	12/03/2024	Stools	1663501	33	1715	30.52	45360	92.48	Poultry	100	OXA193-G57T	R	GyrA-T86I	R		S	tet(O)	R		S		S
CNRCH-02013	ERS28315913	Campylobacter jejuni	97.611	ST-50	CC-21	male	16	78860	14/03/2024	Stools	1706185	61	1746	29.93	6686	98.66	Poultry	100	OXA193-WT	S		S		S		S		S		S
CNRCH-02014	ERS28315914	Campylobacter jejuni	97.673	ST-8334	CC-353	male	78	46240	15/03/2024	Stools	1727199	49	1783	28.37	45785	99.181	Poultry	100	Absent OXA	S	GyrA-T86I	R		S	tet(O)	R		S		S
CNRCH-02015	ERS28315915	Campylobacter jejuni	97.776	ST-22	CC-22	female	62	14123	15/03/2024	Blood	1645928	32	1669	30.53	102400	98.809	Ruminant	97.7	OXA193-G57T	R		S		S		S		S		S
CNRCH-02017	ERS28315916	Campylobacter jejuni	97.7	ST-22	CC-22	male	8	25550	13/03/2024	Stools	1763210	40	1830	30.68	78077	98.213	Ruminant	98.67	OXA597-WT	S		S		S		S		S		S
CNRCH-02018	ERS28315917	Campylobacter jejuni	97.467	ST-2988	CC-354	male	41	59200	11/03/2024	Stools	1737289	26	1821	29.69	4659	97.468	Poultry	100	OXA460-WT	S	GyrA-T86I	R		S	tet(O)	R		S		S
CNRCH-02019	ERS28315918	Campylobacter jejuni	97.59	ST-19	CC-21	male	8	90300	11/03/2024	Stools	1673523	34	1729	30.65	21672	98.809	Poultry	100	OXA193-WT	S	GyrA-T86I	R		S		S		S		S
CNRCH-02020	ERS28315919	Campylobacter jejuni	97.626	ST-1044	CC-658	male	2	64140	15/03/2024	Stools	1606638	25	1640	30.8	69937	97.617	Ruminant	100	OXA193-WT	S		S		S		S		S		S
CNRCH-02021	ERS28315920	Campylobacter jejuni	97.61	ST-13689	CC-353	female	2	64800	15/03/2024	Stools	1688250	37	1742	29.46	83256	93.596	Poultry	100	OXA193-G57T	R	GyrA-T86I	R		S	tet(O-32-O)	R		S		S	APH(3')-IIIa	ANT(6)-Ia
CNRCH-02022	ERS28315921	Campylobacter coli	98.657	ST-2323	CC-828	female	28	64140	15/03/2024	Stools	1753459	66	1795	30.23	44545	45.421	Poultry	100	OXA193-WT	S	GyrA-T86I	R		S	tet(O-32-O)	R		S		S
CNRCH-02023	ERS28315922	Campylobacter jejuni	97.757	ST-21	CC-21	female	33	40400	15/03/2024	Stools	1657975	31	1710	29.1	67992	97.022	Ruminant	100	OXA193-WT	S		S		S		S		S		S
CNRCH-02024	ERS28315923	Campylobacter jejuni	97.59	ST-19	CC-21	male	52	40370	15/03/2024	Stools	1673965	34	1733	30.85	21672	98.958	Poultry	100	OXA193-WT	S	GyrA-T86I	R		S		S		S		S
CNRCH-02025	ERS28315924	Campylobacter coli	98.728	ST-827	CC-828	female	85	33500	16/03/2024	Stools	1701670	30	1748	31.57	6016	60.238	Poultry	100	OXA489-WT	S		S		S	tet(O)	R		S		S		ANT(6)-Ig
CNRCH-02026	ERS28315925	Campylobacter jejuni	97.683	ST-122	CC-206	male	13	40380	17/03/2024	Stools	1680631	25	1727	31	Unknown	98.213	Ruminant	100	OXA193-WT	S	GyrA-T86I	R		S	tet(O-32-O)	R		S		S
CNRCH-02027	ERS28315926	Campylobacter jejuni	97.736	ST-51	CC-443	male	31	40000	15/03/2024	Stools	1660773	26	1749	31.38	19911	88.682	Poultry	100	OXA184-PROM2024	R	GyrA-T86I	R		S		S		S		S
CNRCH-02028	ERS28315927	Campylobacter jejuni	97.55	ST-2187	CC-508	male	20	97470	09/03/2024	Stools	1639474	32	1652	30.84	68298	47.803	Environment	100	Absent OXA	S		S		S		S		S		S
CNRCH-02029	ERS28315928	Campylobacter jejuni	97.508	ST-354	CC-354	male	31	53970	17/03/2024	Stools	1729706	33	1815	29.55	4659;46998	98.064	Poultry	100	OXA460-WT	S	GyrA-T86I	R		S	tet(O)	R		S		S
CNRCH-02030	ERS28315929	Campylobacter jejuni	97.697	ST-6175	CC-21	male	19	65000	19/03/2024	Stools	1724037	34	1785	29.68	Unknown	99.032	Poultry	100	OXA193-G58T	R	GyrA-T86I	R		S	tet(O)	R		S		S
CNRCH-02031	ERS28315930	Campylobacter jejuni	97.598	ST-50	CC-21	female	23	50450	19/03/2024	Stools	1662310	33	1716	30.45	44426;44429	98.362	Poultry	100	OXA193-WT	S	GyrA-T86I	R		S		S		S		S
CNRCH-02032	ERS28315931	Campylobacter jejuni	97.641	ST-290	CC-206	female	1	33000	18/03/2024	Stools	1703224	25	1780	30.6	102350	98.734	Poultry	99.93	OXA193-WT	S		S		S		S		S		S
CNRCH-02033	ERS28315932	Campylobacter jejuni	97.474	ST-356	CC-353	female	1	54000	13/03/2024	Stools	1743001	21	1845	31.19	11925	93.671	Poultry	100	Absent OXA	S		S		S	tet(O)	S		S		S
CNRCH-02034	ERS28315933	Campylobacter jejuni	97.645	ST-2854	CC-45	male	17	15250	20/03/2024	Stools	1597946	30	1611	30.3	81801	96.873	Poultry	100	OXA193-WT	S	GyrA-T86I	R		S		S		S		S
CNRCH-02035	ERS28315934	Campylobacter jejuni	97.638	ST-1232	CC-353	female	64	46160	21/03/2024	Blood	1722032	34	1763	30.5	14985	98.66	Poultry	100	OXA184-PROM2024	R	GyrA-T86I	R		S	tet(O-M-O)	R		S		S	APH(3')-IIIa		ANT(9)-Ic-aad9
CNRCH-02036	ERS28315935	Campylobacter jejuni	97.686	ST-122	CC-206	female	9	65000	21/03/2024	Stools	1680799	26	1731	31.31	18954	98.958	Ruminant	100	OXA193-WT	S	GyrA-T86I	R		S	tet(O-32-O)	R		S		S
CNRCH-02037	ERS28315936	Campylobacter jejuni	97.558	ST-2254	CC-257	male	1	27100	17/03/2024	Stools	1654694	23	1738	33.26	18653	82.874	Poultry	100	OXA184-PROM2024	R	GyrA-T86I	R		S	tet(O)	R		S		S
CNRCH-02038	ERS28315937	Campylobacter jejuni	98.964	ST-206	CC-206	female	8	59200	15/03/2024	Stools	1668371	28	1733	30.18	18813	98.511	Ruminant	100	OXA193-WT	S		S		S		S		S		S
CNRCH-02039	ERS28315938	Campylobacter jejuni	99.37	ST-19	CC-21	female	3	67370	15/03/2024	Stools	1646645	42	1701	30.17	35227	98.287	Poultry	100	OXA193-WT	S	GyrA-T86I	R		S		S		S		S
CNRCH-02040	ERS28315939	Campylobacter jejuni	99.632	ST-21	CC-21	male	4	55200	14/03/2024	Stools	1657976	31	1711	29.1	67992	97.022	Ruminant	100	OXA193-WT	S		S		S		S		S		S
CNRCH-02041	ERS28315940	Campylobacter jejuni	98.557	ST-2274	CC-nd	female	51	15000	14/03/2024	Stools	1735298	52	1822	28.85	51023;82661	89.203	Poultry	100	OXA193-WT	S	GyrA-T86I	R		S	tet(O)	R		S		S
CNRCH-02042	ERS28315941	Campylobacter jejuni	99.368	ST-19	CC-21	male	75	71680	16/03/2024	Stools	1733270	44	1820	30.11	35227	99.255	Poultry	100	OXA193-WT	S	GyrA-T86I	R		S	tet(O)	R	APH(2'')-Ii1	R		S	APH(3')-IIIa
CNRCH-02044	ERS28315942	Campylobacter coli	99.174	ST-1595	CC-828	male	29	56390	21/03/2024	Stools	1636350	34	1664	31.06	42671;93527	30.603	Poultry	100	OXA193-G57T	R		S		S	tet(O)	R		S		S
CNRCH-02047	ERS28315943	Campylobacter jejuni	99.662	ST-21	CC-21	female	1	7200	20/03/2024	Stools	1685021	34	1735	29.59	13657	98.883	Ruminant	100	OXA193-WT	S		S		S		S		S		S
CNRCH-02048	ERS28315944	Campylobacter jejuni	99.749	ST-982	CC-21	male	62	69380	15/03/2024	Stools	1708335	63	1765	30.71	18802	97.617	Ruminant	100	OXA193-WT	S	GyrA-T86I	R		S	tet(O)	R		S		S
CNRCH-02049	ERS28315945	Campylobacter jejuni	98.645	ST-356	CC-353	male	87	69480	16/03/2024	Stools	1709230	27	1810	28.96	5278	97.468	Poultry	100	Absent OXA	S	GyrA-T86I	R		S		S		S		S
CNRCH-02050	ERS28315946	Campylobacter jejuni	98.91	ST-14316	CC-21	male	19	29200	16/03/2024	Stools	1639298	29	1666	31.21	2715;69881	94.862	Unknown		OXA61-G57T	R		S		S		S		S		S
CNRCH-02051	ERS28315947	Campylobacter jejuni	97.642	ST-403	CC-403	female	90	49300	21/03/2024	Stools	1729694	41	1796	29.68	77281	94.267	Ruminant	99.17	Absent OXA	S		S		S		S		S		S
CNRCH-02052	ERS28315948	Campylobacter jejuni	99.254	ST-19	CC-21	male	2	73000	21/03/2024	Stools	1673676	35	1731	30.83	21672	98.883	Poultry	100	OXA193-WT	S	GyrA-T86I	R		S		S		S		S
CNRCH-02053	ERS28315949	Campylobacter jejuni	98.886	ST-48	CC-48	male	26	49450	22/03/2024	Stomach	1684657	24	1721	29.92	79741	98.436	Poultry	91.17	OXA61-WT	S		S		S	tet(O)	R		S		S
CNRCH-02054	ERS28315950	Campylobacter jejuni	99.525	ST-7436	CC-21	male	33	67000	22/03/2024	Stools	1657257	33	1712	30.48	13791	97.096	Ruminant	100	OXA193-G57T	R	GyrA-T86I	R		S		S		S		S
CNRCH-02055	ERS28315951	Campylobacter coli	98.915	ST-8195	CC-828	female	17	14270	19/03/2024	Stools	1674613	34	1713	33.44	42671	33.06	Poultry	100	OXA193-G57T	R	GyrA-T86I	R		S	tet(O-32-O)	R		S		S		ANT(6)-If-aadE	ANT(9)-Ic-aad9
CNRCH-02056	ERS28315952	Campylobacter jejuni	98.388	ST-257	CC-257	female	90	30450	22/03/2024	Blood	1678170	28	1753	31.11	2330	95.83	Poultry	100	OXA461-WT	S		S		S		S		S		S
CNRCH-02057	ERS28315953	Campylobacter jejuni	98.714	ST-305	CC-574	male	0	7700	18/03/2024	Stools	1671625	49	1739	31.18	38858	97.394	Poultry	100	OXA193-WT	S	GyrA-T86I	R		S		S		S		S
CNRCH-02058	ERS28315954	Campylobacter jejuni	98.912	ST-14316	CC-21	male	1	26700	21/03/2024	Stools	1639369	26	1664	31.19	69881	95.011	Unknown		OXA61-G57T	R		S		S		S		S		S
CNRCH-02059	ERS28315955	Campylobacter jejuni	98.763	ST-52	CC-52	male	83	72000	16/03/2024	Stools	1634397	31	1679	30.84	6450	97.915	Poultry	100	OXA603-WT	S	GyrA-T86I	R		S		S		S		S
CNRCH-02060	ERS28315956	Campylobacter jejuni	98.49	ST-49	CC-49	male	4	72700	19/03/2024	Stools	1645487	28	1704	30.75	67938;99947	98.213	Poultry	100	OXA461-WT	S	GyrA-T86I	R		S		S		S		S
CNRCH-02061	ERS28315957	Campylobacter jejuni	99.322	ST-19	CC-21	female	27	59124	23/03/2024	Stools	1648978	32	1708	30.94	35345	99.255	Poultry	100	OXA193-WT	S	GyrA-T86I	R		S		S		S		S
CNRCH-02062	ERS28315958	Campylobacter jejuni	98.92	ST-14316	CC-21	male	14	70110	22/03/2024	Stools	1638523	24	1666	30.79	69881	95.011	Ruminant	83.37	OXA61-G57T	R		S		S		S		S		S
CNRCH-02063	ERS28315959	Campylobacter jejuni	99.262	ST-19	CC-21	male	81	45234	21/03/2024	Stools	1674083	33	1730	31.33	21672	98.883	Poultry	100	OXA193-WT	S	GyrA-T86I	R		S		S		S		S
CNRCH-02064	ERS28315960	Campylobacter jejuni	99.274	ST-6089	CC-21	female	38	77186	21/03/2024	Stools	1695244	36	1758	30.11	21888	96.873	Poultry	100	OXA193-WT	S		S		S		S		S		S
CNRCH-02065	ERS28315961	Campylobacter jejuni	97.761	ST-45	CC-45	male	73	59223	22/03/2024	Stools	1641743	30	1671	30.33	101481	98.883	Poultry	100	OXA193-WT	S		S		S		S		S		S
CNRCH-02066	ERS28315962	Campylobacter jejuni	98.95	ST-475	CC-48	male	14	82310	23/03/2024	Stools	1672323	31	1710	30.42	102382	99.106	Ruminant	100	OXA193-WT	S		S		S		S		S		S
CNRCH-02067	ERS28315963	Campylobacter jejuni	99.119	ST-47	CC-21	female	27	79250	24/03/2024	Stools	1612600	21	1668	30.52	83254	95.532	Ruminant	100	OXA193-WT	S		S		S		S		S		S
CNRCH-02068	ERS28315964	Campylobacter jejuni	99.646	ST-21	CC-21	male	3	49270	23/03/2024	Stools	1657404	40	1711	29.98	67992	96.203	Ruminant	100	OXA193-G57T	R		S		S		S		S		S
CNRCH-02069	ERS28315965	Campylobacter jejuni	98.694	ST-441	CC-nd	female	67	82000	27/03/2024	Stools	1656364	29	1691	29.76	73049;100931	96.873	Poultry	100	OXA461-G57T	R	GyrA-T86I	R		S	tet(O)	R		S		S
CNRCH-02070	ERS28315966	Campylobacter jejuni	98.34	ST-658	CC-658	female	3	70150	24/03/2024	Stools	1610689	27	1649	31.3	73100;102219	98.585	Poultry	100	OXA193-G57T	R		S		S	tet(O-32-O)	R		S		S
CNRCH-02071	ERS28315967	Campylobacter jejuni	99.026	ST-122	CC-206	male	15	69000	23/03/2024	Stools	1634490	29	1678	30.41	35065	98.958	Ruminant	100	OXA193-WT	S	GyrA-T86I	R		S		S		S		S
CNRCH-02075	ERS28315968	Campylobacter jejuni	99.079	ST-19	CC-21	female	71	59200	19/03/2024	Stools	1671330	44	1728	29.93	21672	98.734	Poultry	100	OXA193-WT	S	GyrA-T86I	R		S		S		S		S
CNRCH-02076	ERS28315969	Campylobacter jejuni	98.544	ST-14912	CC-nd	female	66	78140	22/03/2024	Stools	1684763	34	1703	29.91	80393	91.288	Poultry	100	OXA193-WT	S	GyrA-T86I	R		S	tet(O)	R		S		S	APH(3')-IIIa
CNRCH-02077	ERS28315970	Campylobacter jejuni	98.903	ST-917	CC-21	female	74	62170	24/03/2024	Stools	1842372	41	1964	29.76	70634	98.138	Ruminant	100	OXA193-G57T	R		S		S		S		S		S
CNRCH-02078	ERS28315971	Campylobacter jejuni	98.939	ST-6089	CC-21	female	4	64121	28/03/2024	Stools	1733652	45	1803	29.78	21888	96.947	Poultry	100	OXA193-WT	S	GyrA-T86I	R		S		S		S		S
CNRCH-02079	ERS28315972	Campylobacter jejuni	98.981	ST-6089	CC-21	male	1	64450	28/03/2024	Stools	1693342	37	1757	29.97	21888	96.947	Poultry	100	OXA193-WT	S		S		S		S		S		S
CNRCH-02080	ERS28315973	Campylobacter jejuni	98.971	ST-6089	CC-21	male	1	64400	25/03/2024	Stools	1694201	37	1754	29.97	21888	96.947	Poultry	100	OXA193-WT	S		S		S		S		S		S
CNRCH-02081	ERS28315974	Campylobacter jejuni	99.079	ST-10298	CC-21	male	52	64121	25/03/2024	Stools	1681834	60	1735	30.03	35191	98.809	Ruminant	100	OXA193-WT	S	GyrA-T86I	R		S		S		S		S
CNRCH-02082	ERS28315975	Campylobacter jejuni	97.905	ST-1033	CC-1034	female	53	64320	27/03/2024	Stools	1607313	35	1647	31.6	102383	88.31	Poultry	100	OXA465-PROM2024	R		S		S	tet(O)	R		S		S
CNRCH-02083	ERS28315976	Campylobacter jejuni	98.803	ST-3172	CC-574	male	75	86580	20/03/2024	Stools	1668092	18	1744	31.67	74312	95.756	Ruminant	82	OXA193-G57T	R	GyrA-T86I	R		S	tet(O-32-O)	R		S		S
CNRCH-02084	ERS28315977	Campylobacter coli	99.025	ST-827	CC-828	male	86	17640	21/03/2024	Stools	1687317	22	1720	31.77	6016	59.568	Poultry	100	OXA489-G57T	R	GyrA-T86I	R		S	tet(O)	R		S		S
CNRCH-02085	ERS28315978	Campylobacter jejuni	99.058	ST-10298	CC-21	female	83	78200	27/03/2024	Stools	1684020	54	1743	30.48	35191	98.511	Ruminant	100	OXA193-WT	S	GyrA-T86I	R		S		S		S		S
CNRCH-02086	ERS28315979	Campylobacter jejuni	99.138	ST-50	CC-21	female	3	56250	22/03/2024	Stools	1720751	62	1775	30.69	52156	97.468	Poultry	100	OXA193-WT	S	GyrA-T86I	R		S	tet(O)	R		S		S
CNRCH-02087	ERS28315980	Campylobacter jejuni	99.252	ST-267	CC-283	male	28	15290	04/04/2024	Stools	1590652	25	1596	30.44	75390	98.064	Poultry	100	OXA193-WT	S		S		S		S		S		S
CNRCH-02088	ERS28315981	Campylobacter jejuni	97.915	ST-6532	CC-42	male	20	67100	24/03/2024	Stools	1654463	25	1692	30.92	35104	98.511	Ruminant	100	Absent OXA	S	GyrA-T86I	R		S	tet(O-32-O)	R		S		S
CNRCH-02089	ERS28315982	Campylobacter jejuni	98.426	ST-9897	CC-nd	female	7	95130	29/03/2024	Stools	1708638	49	1766	28.88	82363	56.739	Poultry	100	OXA193-G57T	R	GyrA-T86I	R		S	tet(O-32-O)	R		S		S
CNRCH-02090	ERS28315983	Campylobacter jejuni	98.871	ST-48	CC-48	male	75	70400	27/03/2024	Stools	1679353	31	1710	30.84	88465	98.287	Ruminant	92.03	OXA61-G57T	R		S		S	tet(O)	R		S		S
CNRCH-02091	ERS28315984	Campylobacter jejuni	98.464	ST-354	CC-354	male	75	70400	29/03/2024	Stools	1735721	33	1824	29.67	12676	98.511	Poultry	100	OXA460-G57T	R	GyrA-T86I	R		S	tet(O)	R		S		S
CNRCH-02092	ERS28315985	Campylobacter coli	98.811	ST-5010	CC-828	female	42	17400	29/03/2024	Stools	1703731	29	1742	30.38	42671;93527	27.178	Poultry	100	Absent OXA	S		S		S	tet(O)	R		S		S
CNRCH-02093	ERS28315986	Campylobacter jejuni	98.978	ST-14316	CC-21	female	5	95130	30/03/2024	Stools	1638825	24	1664	30.79	69881	94.937	Unknown		OXA61-G57T	R		S		S		S		S		S
CNRCH-02094	ERS28315987	Campylobacter fetus	99.53	n/a	n/a	male	71	39140	25/03/2024	Blood	1747813	43	1806	33.23	Unknown	3.723	Unknown		Absent OXA	S		S		S		S		S		S
CNRCH-02095	ERS28315988	Campylobacter coli	97.22	ST-14921	CC-nd	female	51	17100	27/03/2024	Blood	1705354	25	1744	30.2	100814	12.36	Poultry	100	OXA193-WT	S	GyrA-T86I	R	23S-A2075G	R	tet(W)	R		S		S
CNRCH-02097	ERS28315989	Campylobacter jejuni	98.672	ST-51	CC-443	male	50	54330	25/03/2024	Stools	1622862	25	1681	30.92	15290	96.649	Poultry	100	OXA184-PROM2024	R	GyrA-T86I	R		S		S		S		S
CNRCH-02098	ERS28315990	Campylobacter jejuni	98.55	ST-464	CC-464	male	27	53320	01/04/2024	Stools	1755492	47	1806	29.02	35046	96.351	Poultry	100	Absent OXA	S	GyrA-T86I	R		S	tet(O-32-O)	R		S		S
CNRCH-02099	ERS28315991	Campylobacter coli	98.986	ST-8195	CC-828	female	23	53000	30/03/2024	Stools	1642020	24	1671	31.21	42671	32.688	Poultry	100	OXA193-G57T	R	GyrA-T86I	R		S	tet(O-32-O)	R		S		S
CNRCH-02100	ERS28315992	Campylobacter jejuni	98.057	ST-42	CC-42	male	27	53320	31/03/2024	Stools	1579814	24	1600	31.42	102324	95.83	Ruminant	100	Absent OXA	S	GyrA-T86I	R		S		S		S		S
CNRCH-02101	ERS28315993	Campylobacter jejuni	98.859	ST-19	CC-21	male	24	59124	27/03/2024	Stools	1686623	303	1706	30.1	21672	82.427	Poultry	100	OXA193-WT	S	GyrA-T86I	R		S		S		S		S
CNRCH-02102	ERS28315994	Campylobacter jejuni	98.971	ST-19	CC-21	female	11	59111	27/03/2024	Stools	1711281	33	1779	30.76	21672	98.66	Poultry	100	OXA193-WT	S	GyrA-T86I	R		S		S		S		S
CNRCH-02103	ERS28315995	Campylobacter jejuni	98.979	ST-11328	CC-48	female	15	59300	30/03/2024	Stools	1639737	21	1668	30.86	69881	97.319	Unknown		OXA61-G57T	R		S		S		S		S		S
CNRCH-02104	ERS28315996	Campylobacter jejuni	98.481	ST-61	CC-61	female	72	87350	26/03/2024	Blood	1654455	19	1714	33.42	100832	97.543	Ruminant	100	OXA193-WT	S		S		S	tet(O)	R		S		S
CNRCH-02105	ERS28315997	Campylobacter jejuni	98.522	ST-441	CC-nd	male	55	19100	27/03/2024	Stools	1628788	27	1654	29.67	100931	98.213	Poultry	100	OXA193-WT	S	GyrA-T86I	R		S	tet(O)	R		S		S
CNRCH-02108	ERS28315998	Campylobacter coli	99.078	ST-827	CC-828	male	68	50400	31/03/2024	Stools	1705402	40	1726	35.2	6016	59.94	Poultry	100	OXA489-WT	S		S		S	tet(O)	R		S		S		ANT(6)-Ig
CNRCH-02109	ERS28315999	Campylobacter jejuni	99.071	ST-21	CC-21	male	2	40180	28/03/2024	Stools	1658820	29	1707	31.14	7989;34059	98.809	Ruminant	100	OXA193-WT	S		S		S		S		S		S
CNRCH-02110	ERS28316000	Campylobacter jejuni	98.074	ST-42	CC-42	female	35	50500	02/04/2024	Stools	1579693	23	1601	31.09	102324	95.979	Ruminant	100	Absent OXA	S	GyrA-T86I	R		S		S		S		S
CNRCH-02111	ERS28316001	Campylobacter coli	99.178	ST-14917	CC-nd	male	91	85460	29/03/2024	Stools	1780907	40	1827	29.95	42671;93527	46.984	Poultry	100	Absent OXA	S	GyrA-T86I	R		S	tet(O)	R		S		S
CNRCH-02112	ERS28316002	Campylobacter jejuni	98.419	ST-2133	CC-nd	male	0	7210	25/03/2024	Stools	1683696	18	1761	31.56	72177	98.734	Poultry	100	OXA193-WT	S	GyrA-T86I	R		S	tet(O-32-O)	R		S		S
CNRCH-02113	ERS28316003	Campylobacter jejuni	98.949	ST-21	CC-21	female	93	54000	14/03/2024	Stools	1735325	34	1803	30.59	44574	88.012	Ruminant	100	OXA193-WT	S		S		S	tet(O)	R		S		S	APH(3')-IIIa	ANT(6)-Ia
CNRCH-02134	ERS28316004	Campylobacter jejuni	99.094	ST-19	CC-21	male	22	14520	19/03/2024	Stools	1673593	35	1735	31.11	21672	98.958	Poultry	100	OXA193-WT	S	GyrA-T86I	R		S		S		S		S
CNRCH-02135	ERS28316005	Campylobacter jejuni	98.998	ST-19	CC-21	female	26	82200	04/04/2024	Stools	1674323	33	1731	31.3	21672	98.958	Poultry	100	OXA193-WT	S	GyrA-T86I	R		S		S		S		S
CNRCH-02136	ERS28316006	Campylobacter jejuni	99.059	ST-21	CC-21	female	35	15250	27/03/2024	Stools	1657632	32	1704	30.25	7989	98.883	Ruminant	100	OXA193-WT	S		S		S		S		S		S
CNRCH-02137	ERS28316007	Campylobacter jejuni	99.035	ST-50	CC-21	male	29	62200	01/04/2024	Stools	1680472	49	1722	30.27	52156	97.319	Poultry	100	OXA193-WT	S	GyrA-T86I	R		S	tet(O)	R		S		S
CNRCH-02138	ERS28316008	Campylobacter jejuni	98.522	ST-607	CC-607	male	0	33460	04/04/2024	Stools	1784759	44	1872	29.09	10920;45195	98.585	Poultry	100	Absent OXA	S	GyrA-T86I	R		S	tet(O)	R		S		S
CNRCH-02139	ERS28316009	Campylobacter jejuni	99.031	ST-10298	CC-21	male	12	65360	06/04/2024	Stools	1676603	82	1716	30.27	35191	98.436	Ruminant	100	OXA193-WT	S	GyrA-T86I	R		S		S		S		S
CNRCH-02140	ERS28316010	Campylobacter jejuni	98.992	ST-21	CC-21	male	72	70400	02/04/2024	Stools	1625050	43	1657	30.7	48427	98.809	Ruminant	100	OXA193-G57T	R	GyrA-T86I	R		S	tet(O)	R		S		S
CNRCH-02141	ERS28316011	Campylobacter coli	99.064	ST-827	CC-828	male	75	67000	03/04/2024	Stools	1662587	21	1677	31.1	6016	52.42	Poultry	100	OXA193-WT	S	GyrA-T86I	R		S	tet(O-32-O)	R		S		S		ANT(6)-Ig
CNRCH-02143	ERS28316012	Campylobacter fetus	99.514	n/a	n/a	male	82	91210	08/04/2024	Blood	1787548	45	1851	33.47	Unknown	3.723	Unknown		Absent OXA	S		S		S	tet(44)	R		S		S		ANT(6)-Ib
CNRCH-02144	ERS28316013	Campylobacter jejuni	98.064	ST-2861	CC-nd	male	85	40500	03/04/2024	Stools	1608788	17	1639	32.94	Unknown	27.774	Poultry	99.47	OXA193-WT	S		S		S		S		S		S
CNRCH-02145	ERS28316014	Campylobacter jejuni	98.328	ST-1723	CC-354	female	44	64210	29/03/2024	Stools	1679288	35	1731	30.54	44777	86.597	Poultry	100	OXA594-WT	S	GyrA-T86I	R		S	tet(O)	R		S		S
CNRCH-02146	ERS28316015	Campylobacter jejuni	98.985	ST-122	CC-206	male	77	40420	29/03/2024	Stools	1680051	28	1723	30.96	16985	98.436	Ruminant	100	OXA193-WT	S	GyrA-T86I	R		S	tet(O-32-O)	R		S		S
CNRCH-02147	ERS28316016	Campylobacter coli	99.183	ST-825	CC-828	female	53	64230	29/03/2024	Stools	1732987	37	1777	30.81	42671;93527	33.954	Poultry	100	Absent OXA	S	GyrA-T86I	R		S	tet(O)	R		S		S		ANT(6)-Ig
CNRCH-02148	ERS28316017	Campylobacter jejuni	98.989	ST-21	CC-21	female	58	25000	04/04/2024	Stools	1623468	43	1658	30.81	48427	98.734	Ruminant	100	OXA193-G57T	R	GyrA-T86I	R		S	tet(O)	R		S		S
CNRCH-02150	ERS28316018	Campylobacter jejuni	99.039	ST-50	CC-21	female	7	38140	27/03/2024	Stools	1673055	46	1722	30.85	73647;76134	99.181	Poultry	100	OXA193-WT	S		S		S		S		S		S
CNRCH-02151	ERS28316019	Campylobacter jejuni	98.953	ST-11328	CC-48	male	15	38260	23/03/2024	Stools	1638889	23	1663	31.26	69881	97.319	Unknown		OXA61-G57T	R		S		S		S		S		S
CNRCH-02152	ERS28316020	Campylobacter jejuni	99.031	ST-19	CC-21	female	2	16130	08/04/2024	Stools	1619162	31	1659	30.55	19368	97.171	Poultry	100	OXA193-WT	S		S		S	tet(O)	R		S		S
CNRCH-02153	ERS28316021	Campylobacter jejuni	98.951	ST-475	CC-48	male	11	17610	08/04/2024	Stools	1693974	46	1740	30.3	102382;102428	98.809	Ruminant	100	OXA193-WT	S		S		S		S		S		S
CNRCH-02154	ERS28316022	Campylobacter jejuni	99.052	ST-7436	CC-21	male	37	17770	05/04/2024	Stools	1656269	34	1714	30.09	13791	97.245	Ruminant	100	OXA193-G57T	R	GyrA-T86I	R		S		S		S		S
CNRCH-02155	ERS28316023	Campylobacter jejuni	98.907	ST-50	CC-21	female	9	70200	06/04/2024	Stools	1670646	31	1721	29.58	13290;15882	97.841	Poultry	100	OXA193-G57T	R	GyrA-T86I	R		S		S		S		S
CNRCH-02156	ERS28316024	Campylobacter jejuni	99.033	ST-50	CC-21	female	46	78140	05/04/2024	Stools	1684333	44	1728	31.05	52156	97.319	Poultry	100	OXA193-WT	S	GyrA-T86I	R		S	tet(O)	R		S		S
CNRCH-02157	ERS28316025	Campylobacter jejuni	97.669	ST-270	CC-403	female	77	7200	08/04/2024	Stools	1838259	45	1933	29.11	70421;78264	98.287	Environment	100	Absent OXA	S		S		S	tet(O)	R		S		S
CNRCH-02158	ERS28316026	Campylobacter jejuni	99.049	ST-21	CC-21	female	41	49450	07/04/2024	Stools	1648115	38	1682	30.16	48280	99.032	Ruminant	100	OXA193-WT	S	GyrA-T86I	R		S		S		S		S
CNRCH-02159	ERS28316027	Campylobacter jejuni	97.975	ST-7421	CC-nd	male	10	62870	04/04/2024	Stools	1585569	33	1627	30.58	1986	69.099	Environment	100	OXA633-PROM2024	R		S		S		S		S		S
CNRCH-02160	ERS28316028	Campylobacter jejuni	99.136	ST-19	CC-21	male	19	53960	07/04/2024	Stools	1670235	45	1722	30.2	21672	98.511	Poultry	100	OXA193-WT	S	GyrA-T86I	R		S		S		S		S
CNRCH-02161	ERS28316029	Campylobacter jejuni	97.868	ST-6532	CC-42	male	82	30200	08/04/2024	Stools	1598665	29	1613	32.14	14339	98.511	Ruminant	100	OXA193-G57T	R	GyrA-T86I	R		S	tet(O-32-O)	R		S		S		ANT(6)-If-aadE
CNRCH-02162	ERS28316030	Campylobacter jejuni	98.453	ST-49	CC-49	male	30	40990	06/04/2024	Stools	1644590	26	1705	29.92	67938;99947	98.436	Poultry	100	OXA461-WT	S	GyrA-T86I	R		S		S		S		S
CNRCH-02163	ERS28316031	Campylobacter jejuni	99.055	ST-50	CC-21	female	29	59220	05/04/2024	Stools	1682265	49	1725	30.82	52156	97.319	Poultry	100	OXA193-WT	S	GyrA-T86I	R		S	tet(O)	R		S		S
CNRCH-02164	ERS28316032	Campylobacter jejuni	98.96	ST-50	CC-21	male	0	59330	06/04/2024	Stools	1701157	72	1736	30.28	6686	98.585	Poultry	100	OXA193-WT	S		S		S		S		S		S
CNRCH-02165	ERS28316033	Campylobacter jejuni	99.041	ST-3335	CC-206	male	31	46090	11/04/2024	Stools	1691989	46	1744	30.67	70682	98.958	Poultry	100	OXA193-G57T	R	GyrA-T86I	R		S	tet(O-32-O)	R		S		S
CNRCH-02166	ERS28316034	Campylobacter jejuni	98.507	ST-257	CC-257	male	31	46090	11/04/2024	Stools	1766806	35	1868	31	18427	95.83	Poultry	100	OXA461-WT	S		S		S	tet(O)	R		S		S
CNRCH-02167	ERS28316035	Campylobacter jejuni	99.026	ST-883	CC-21	female	29	67610	08/04/2024	Stools	1688282	53	1738	30.26	11911	96.947	Ruminant	100	OXA193-WT	S	GyrA-T86I	R		S	tet(O-32-O)	R		S		S
CNRCH-02168	ERS28316036	Campylobacter jejuni	98.027	ST-508	CC-508	male	2	83210	11/04/2024	Stools	1653203	39	1664	30.23	102919	94.043	Unknown		Absent OXA	S		S		S		S		S		S
CNRCH-02169	ERS28316037	Campylobacter jejuni	98.514	ST-10846	CC-353	female	17	69000	05/04/2024	Stools	1698547	36	1743	29.19	47001	95.681	Poultry	100	OXA193-G57T	R	GyrA-T86I	R		S	tet(O-32-O)	R		S		S
CNRCH-02170	ERS28316038	Campylobacter jejuni	98.052	ST-1255	CC-1034	male	79	34550	29/03/2024	Stools	1637990	32	1707	30.41	83749	94.118	Environment	100	OXA466-PROM2024	R		S		S		S		S		S
CNRCH-02171	ERS28316039	Campylobacter coli	98.973	ST-8195	CC-828	male	80	95130	09/04/2024	Stools	1646100	27	1676	33.26	42671	33.358	Poultry	100	OXA193-WT	S	GyrA-T86I	R		S	tet(O-32-O)	R		S		S		ANT(6)-If-aadE
CNRCH-02172	ERS28316040	Campylobacter jejuni	99.052	ST-6089	CC-21	male	8	78980	09/04/2024	Stools	1622657	39	1654	30.18	21888	96.873	Poultry	100	OXA193-WT	S		S		S		S		S		S
CNRCH-02190	ERS28316041	Campylobacter jejuni	98.521	ST-4056	CC-607	male	77	79230	25/03/2024	Stools	1797280	53	1911	29.36	1261	85.778	Poultry	100	Absent OXA	S		S		S		S		S		S
CNRCH-02191	ERS28316042	Campylobacter coli	98.99	ST-827	CC-828	male	85	80510	05/04/2024	Stools	1722800	32	1775	31.09	6016	60.015	Poultry	100	OXA489-WT	S	GyrA-T86I	R		S	tet(O)	R		S		S
CNRCH-02192	ERS28316043	Campylobacter coli	99.08	ST-9840	CC-828	male	73	84190	10/04/2024	Stools	1656384	25	1675	31.32	42671;93527	48.548	Poultry	100	OXA193-G57T	R	GyrA-T86I	R	erm(N)	R	tet(O)	R		S		S		ANT(6)-Ig
CNRCH-02196	ERS28316044	Campylobacter jejuni	99.044	ST-19	CC-21	male	36	56450	09/04/2024	Stools	1696252	42	1770	30.24	Unknown	98.287	Poultry	100	OXA193-WT	S	GyrA-T86I	R		S		S		S		S
CNRCH-02197	ERS28316045	Campylobacter jejuni	98.986	ST-475	CC-48	male	2	59258	10/04/2024	Stools	1633774	35	1654	30.66	68477;69190	97.394	Ruminant	97.2	OXA193-WT	S		S		S		S		S		S
CNRCH-02198	ERS28316046	Campylobacter jejuni	98.48	ST-49	CC-49	male	54	56860	06/04/2024	Stools	1693891	26	1773	30.81	67938	98.287	Poultry	100	OXA461-WT	S	GyrA-T86I	R		S		S		S		S
CNRCH-02199	ERS28316047	Campylobacter jejuni	99.077	ST-21	CC-21	male	63	64990	08/04/2024	Stools	1776877	37	1878	28.92	67992	97.841	Ruminant	100	OXA193-WT	S		S		S		S		S		S
CNRCH-02200	ERS28316048	Campylobacter jejuni	98.323	ST-1044	CC-658	male	1	40120	09/04/2024	Stools	1606808	25	1643	31.24	85026	97.915	Poultry	100	OXA193-WT	S		S		S		S		S		S
CNRCH-02201	ERS28316049	Campylobacter jejuni	99.096	ST-10298	CC-21	male	44	64000	05/04/2024	Stools	1664483	36	1708	30.39	35191	98.883	Ruminant	100	OXA193-G57T	R	GyrA-T86I	R		S	tet(O)	R		S		S
CNRCH-02202	ERS28316050	Campylobacter jejuni	97.945	ST-6532	CC-42	male	65	40280	09/04/2024	Stools	1594052	33	1612	31.45	35104	95.235	Ruminant	100	Absent OXA	S	GyrA-T86I	R		S	tet(O-32-O)	R		S		S		ANT(6)-If-aadE
CNRCH-02203	ERS28316051	Campylobacter jejuni	98.114	ST-5707	CC-nd	female	2	51700	21/03/2024	Stools	1656527	46	1691	30.5	102215	95.83	Ruminant	85.8	OXA193-WT	S		S		S		S		S		S
CNRCH-02204	ERS28316052	Campylobacter jejuni	98.602	ST-52	CC-52	male	54	51000	18/02/2024	Stools	1632676	30	1683	30.83	48266	97.468	Poultry	100	OXA603-WT	S		S		S		S		S		S
CNRCH-02205	ERS28316053	Campylobacter coli	99.066	ST-827	CC-828	male	23	51100	06/03/2024	Stools	1703817	23	1730	31.13	6016	54.728	Poultry	100	OXA193-WT	S	GyrA-T86I	R	23S-A2075G	R	tet(O)	R	APH(2'')-Ii1	R		S	APH(3')-IIIa	ANT(6)-Ig
CNRCH-02206	ERS28316054	Campylobacter jejuni	98.974	ST-11328	CC-48	female	39	51200	03/04/2024	Stools	1638994	25	1665	30.44	69881	97.394	Ruminant	90.1	OXA61-G57T	R		S		S		S		S		S
CNRCH-02207	ERS28316055	Campylobacter jejuni	98.415	ST-354	CC-354	female	6	25460	08/04/2024	Stools	1707561	42	1770	29.79	45534;47005	93.15	Poultry	100	OXA460-WT	S	GyrA-T86I	R		S	tet(O)	R		S		S
CNRCH-02208	ERS28316056	Campylobacter jejuni	98.982	ST-19	CC-21	male	4	65300	13/04/2024	Stools	1680447	29	1726	30.21	48451	99.106	Poultry	100	OXA193-G57T	R	GyrA-T86I	R		S		S		S		S
CNRCH-02209	ERS28316057	Campylobacter jejuni	99.051	ST-10298	CC-21	male	7	38730	30/03/2024	Stools	1715315	50	1776	29.7	35191	98.809	Ruminant	100	OXA193-WT	S	GyrA-T86I	R		S		S		S		S
CNRCH-02210	ERS28316058	Campylobacter jejuni	98.945	ST-48	CC-48	female	36	38260	12/03/2024	Stools	1681658	27	1717	30.59	74412	96.724	Poultry	76.73	OXA61-WT	S	GyrA-T86I	R		S	tet(O)	R		S		S
CNRCH-02211	ERS28316059	Campylobacter jejuni	98.868	ST-48	CC-48	female	23	38590	15/03/2024	Stools	1645215	26	1674	29.46	85239	97.096	Ruminant	100	OXA61-G57T	R		S		S	tet(O)	R		S		S
CNRCH-02212	ERS28316060	Campylobacter jejuni	98.655	ST-7517	CC-443	male	39	40270	10/04/2024	Stools	1623898	22	1682	30.14	21997	97.99	Poultry	100	OXA184-PROM2024	R	GyrA-T86I	R		S		S		S		S
CNRCH-02213	ERS28316061	Campylobacter coli	99.047	ST-827	CC-828	female	35	64170	13/04/2024	Stools	1656688	22	1683	31.45	6016	60.164	Poultry	100	OXA489-WT	S		S		S		S		S		S		ANT(6)-Ig
CNRCH-02214	ERS28316062	Campylobacter jejuni	99.116	ST-50	CC-21	male	0	15000	12/04/2024	Stools	1682149	46	1727	30.98	52156	97.245	Poultry	100	OXA193-WT	S	GyrA-T86I	R		S	tet(O)	R		S		S
CNRCH-02216	ERS28316063	Campylobacter jejuni	98.089	ST-22	CC-22	female	20	51100	12/04/2024	Stools	1676108	29	1712	30.41	79772	97.692	Ruminant	97.87	OXA597-WT	S		S		S		S		S		S
CNRCH-02217	ERS28316064	Campylobacter jejuni	99.02	ST-21	CC-21	female	16	55200	08/04/2024	Stools	1649619	31	1686	29.97	Unknown	98.734	Ruminant	100	OXA193-WT	S	GyrA-T86I	R		S		S		S		S
CNRCH-02218	ERS28316065	Campylobacter jejuni	99.022	ST-122	CC-206	female	71	46090	13/04/2024	Stools	1680746	28	1728	30.43	16985	98.287	Ruminant	100	OXA193-WT	S	GyrA-T86I	R		S	tet(O-32-O)	R		S		S
CNRCH-02219	ERS28316066	Campylobacter jejuni	99.662	ST-233	CC-45	female	66	43220	12/04/2024	Stools	1584758	29	1611	30.9	112407	69.248	Poultry	100	OXA184-PROM2024	R		S		S		S		S		S
CNRCH-02220	ERS28316067	Campylobacter jejuni	99.031	ST-21	CC-21	male	49	43220	12/04/2024	Stools	1647033	38	1680	29.97	36899	98.734	Ruminant	100	OXA193-WT	S		S		S		S		S		S
CNRCH-02221	ERS28316068	Campylobacter jejuni	99.061	ST-50	CC-21	male	6	70270	18/04/2024	Stools	1683017	50	1727	30.94	52156	97.171	Poultry	100	OXA193-WT	S	GyrA-T86I	R		S	tet(O)	R		S		S
CNRCH-02222	ERS28316069	Campylobacter jejuni	99.1	ST-19	CC-21	male	83	70400	18/04/2024	Stools	1648963	33	1707	30.82	35126	99.628	Poultry	100	OXA193-G57T	R		S		S		S		S		S
CNRCH-02223	ERS28316070	Campylobacter jejuni	98.903	ST-6175	CC-21	female	8	59960	09/04/2024	Stools	1680753	38	1721	29.84	35614	98.436	Poultry	100	OXA184-PROM2024	R	GyrA-T86I	R		S	tet(O)	R		S		S
CNRCH-02224	ERS28316071	Campylobacter jejuni	98.349	ST-2229	CC-353	male	32	13000	09/04/2024	Stools	1735349	40	1810	29.73	100501	85.331	Poultry	100	OXA193-G57T	R	GyrA-T86I	R		S	tet(O-32-O)	R		S		S	APH(3')-IIIa	ANT(6)-Ia
CNRCH-02225	ERS28316072	Campylobacter jejuni	99.075	ST-21	CC-21	female	2	23400	13/04/2024	Stools	1697371	31	1732	29.55	Unknown	98.511	Ruminant	100	OXA193-G57T	R	GyrA-T86I	R		S	tet(O)	R		S		S
CNRCH-02227	ERS28316073	Campylobacter fetus	99.785	n/a	n/a	male	80	27600	13/04/2024	Blood	1720283	43	1709	33.72	Unknown	3.723	Unknown		Absent OXA	S		S		S		S		S		S
CNRCH-02228	ERS28316074	Campylobacter coli	98.898	ST-832	CC-828	male	8	15250	17/04/2024	Stools	1763955	31	1821	30.55	42671;93527	27.625	Poultry	100	Absent OXA	S		S		S	tet(O)	R		S		S
CNRCH-02229	ERS28316075	Campylobacter jejuni	98.915	ST-48	CC-48	male	1	46100	18/04/2024	Stools	1683475	25	1714	29.92	85239	97.617	Poultry	84.77	OXA61-G57T	R		S		S	tet(O)	R		S		S
CNRCH-02230	ERS28316076	Campylobacter jejuni	99.02	ST-19	CC-21	male	26	40270	17/04/2024	Stools	1673417	34	1729	30.35	21672	98.809	Poultry	100	OXA193-WT	S	GyrA-T86I	R		S		S		S		S
CNRCH-02231	ERS28316077	Campylobacter jejuni	99.059	ST-50	CC-21	female	27	40280	18/04/2024	Stools	1683066	35	1735	30.2	52156	97.543	Poultry	100	OXA193-WT	S	GyrA-T86I	R		S	tet(O)	R		S		S
CNRCH-02232	ERS28316078	Campylobacter jejuni	97.7	ST-677	CC-677	male	77	17490	08/04/2024	Blood	1601476	35	1668	31.26	71765	97.543	Environment	100	OXA447-WT	S		S		S		S		S		S
CNRCH-02233	ERS28316079	Campylobacter coli	99.141	ST-825	CC-828	male	49	70200	16/04/2024	Stools	1676442	40	1705	30.38	42671;93527	33.954	Poultry	100	Absent OXA	S	GyrA-T86I	R		S	tet(O)	R		S		S		ANT(6)-Ig
CNRCH-02234	ERS28316080	Campylobacter jejuni	99.023	ST-50	CC-21	female	77	70300	17/04/2024	Stools	1615750	20	1646	31.85	12307;76964	96.054	Poultry	100	OXA193-WT	S	GyrA-T86I	R		S	tet(O)	R		S		S
CNRCH-02235	ERS28316081	Campylobacter jejuni	98.999	ST-122	CC-206	male	44	50410	18/04/2024	Stools	1680251	25	1726	31	35432	98.287	Ruminant	100	OXA193-WT	S	GyrA-T86I	R		S	tet(O-32-O)	R		S		S
CNRCH-02236	ERS28316082	Campylobacter jejuni	98.98	ST-50	CC-21	male	36	76410	17/04/2024	Stools	1685079	41	1727	30.66	52156	97.245	Poultry	100	OXA193-WT	S	GyrA-T86I	R		S	tet(O)	R		S		S
CNRCH-02251	ERS28316083	Campylobacter jejuni	98.468	ST-2254	CC-257	female	94	54300	10/04/2024	Stools	1654757	22	1738	32.32	18653	82.874	Poultry	100	OXA184-PROM2024	R	GyrA-T86I	R		S	tet(O)	R		S		S
CNRCH-02252	ERS28316084	Campylobacter jejuni	98.928	ST-806	CC-21	male	46	46400	18/04/2024	Stools	1686278	30	1739	29.77	99748	98.734	Ruminant	100	OXA193-WT	S		S		S		S		S		S
CNRCH-02253	ERS28316085	Campylobacter jejuni	99.081	ST-19	CC-21	female	31	31270	18/04/2024	Stools	1713998	46	1794	30.33	74037	98.734	Poultry	100	OXA193-WT	S		S		S		S		S		S
CNRCH-02254	ERS28316086	Campylobacter jejuni	99.101	ST-10298	CC-21	female	2	17100	09/04/2024	Stools	1665313	34	1712	30.09	35191	98.883	Ruminant	100	OXA193-G57T	R	GyrA-T86I	R		S	tet(O)	R		S		S
CNRCH-02255	ERS28316087	Campylobacter jejuni	99.593	ST-10027	CC-21	male	22	70200	15/04/2024	Stools	1617997	23	1670	30.09	83254	98.138	Ruminant	100	OXA193-WT	S		S		S		S		S		S
CNRCH-02256	ERS28316088	Campylobacter jejuni	99.03	ST-883	CC-21	female	11	59200	12/04/2024	Stools	1689168	50	1743	30.56	11911	96.873	Ruminant	100	OXA193-WT	S	GyrA-T86I	R		S	tet(O-32-O)	R		S		S
CNRCH-02257	ERS28316089	Campylobacter coli	99.126	ST-860	CC-828	male	78	59200	12/04/2024	Stools	1734524	29	1798	30.1	44545;100814	32.986	Poultry	100	OXA594-G57T	R	GyrA-T86I	R		S	tet(O)	R		S		S
CNRCH-02258	ERS28316090	Campylobacter coli	99.004	ST-6690	CC-828	male	73	30330	18/04/2024	Stools	1684375	28	1732	31.36	44545	29.784	Poultry	100	Absent OXA	S	GyrA-T86I	R		S	tet(O)	R		S		S
CNRCH-02259	ERS28316091	Campylobacter jejuni	99.635	ST-45	CC-45	male	66	59163	17/04/2024	Stools	1590719	27	1613	30.37	112407	68.057	Poultry	100	OXA625-PROM2024-Mutated	S		S		S		S		S		S
CNRCH-02260	ERS28316092	Campylobacter jejuni	99.219	ST-45	CC-45	male	68	59600	15/04/2024	Blood	1630581	43	1656	29.77	76121	97.841	Poultry	100	OXA184-PROM2024	R		S		S		S		S		S
CNRCH-02261	ERS28316093	Campylobacter jejuni	99.148	ST-45	CC-45	female	77	62860	18/04/2024	Stools	1605019	27	1619	30.11	71135	98.436	Poultry	100	OXA193-WT	S		S		S		S		S		S
CNRCH-02262	ERS28316094	Campylobacter jejuni	99.113	ST-19	CC-21	female	26	13600	15/04/2024	Stools	1648366	34	1713	30.41	11281	99.181	Poultry	100	OXA193-WT	S	GyrA-T86I	R		S		S		S		S
CNRCH-02263	ERS28316095	Campylobacter jejuni	98.439	ST-61	CC-61	female	75	62700	17/04/2024	Stools	1766551	19	1865	31.53	73873	98.064	Ruminant	100	OXA193-WT	S		S		S	tet(O)	R		S		S
CNRCH-02266	ERS28316096	Campylobacter jejuni	98.487	ST-9898	CC-353	female	9	67150	15/04/2024	Stools	1732121	46	1777	29.67	65551	97.841	Poultry	100	OXA193-G57T	R	GyrA-T86I	R		S	tet(O-32-O)	R		S		S		ANT(6)-If-aadE
CNRCH-02268	ERS28316097	Campylobacter coli	98.943	ST-10042	CC-828	female	61	88000	17/04/2024	Stools	1643004	25	1676	32	42671	33.433	Poultry	100	OXA193-G57T	R	GyrA-T86I	R		S	tet(O-32-O)	R		S		S
CNRCH-02269	ERS28316098	Campylobacter jejuni	97.971	ST-14996	CC-42	male	14	59860	18/04/2024	Stools	1636298	35	1673	33.51	35104	94.937	Ruminant	100	Absent OXA	S	GyrA-T86I	R		S	tet(O-32-O)	R		S		S		ANT(6)-If-aadE
CNRCH-02270	ERS28316099	Campylobacter jejuni	97.891	ST-7421	CC-nd	male	41	62218	19/04/2024	Stools	1568581	35	1596	31.11	1986	61.43	Environment	100	OXA633-PROM2024	R	GyrA-T86I	R		S		S		S		S
CNRCH-02272	ERS28316100	Campylobacter coli	99.095	ST-825	CC-828	male	57	6150	20/04/2024	Stools	1716206	24	1783	30.79	42671;93527	56.366	Poultry	100	Absent OXA	S		S		S		S		S		S
CNRCH-02273	ERS28316101	Campylobacter coli	97.464	ST-1243	CC-nd	male	74	79110	19/04/2024	Stools	1644331	18	1657	31.94	44545	6.627	Pig	100	OXA193-WT	S		S		S		S		S		S
CNRCH-02274	ERS28316102	Campylobacter jejuni	98.987	ST-50	CC-21	male	1	59200	17/04/2024	Stools	1651086	36	1700	30.03	24974	91.065	Poultry	100	OXA193-WT	S	GyrA-T86I	R		S	tet(O-32-O)	R		S		S
CNRCH-02275	ERS28316103	Campylobacter jejuni	98.93	ST-50	CC-21	male	3	97439	17/04/2024	Stools	1655237	43	1706	30.3	50101	84.661	Poultry	100	OXA591-WT	S		S		S		S		S		S
CNRCH-02276	ERS28316104	Campylobacter jejuni	98.62	ST-51	CC-443	male	22	50380	22/04/2024	Stools	1622796	26	1684	31.96	15290	96.724	Poultry	100	OXA184-PROM2024	R	GyrA-T86I	R		S		S		S		S
CNRCH-02277	ERS28316105	Campylobacter jejuni	98.578	ST-9766	CC-52	male	60	65100	20/04/2024	Stools	1632689	27	1677	30.89	48266	98.511	Poultry	100	OXA603-WT	S		S		S		S		S		S
CNRCH-02278	ERS28316106	Campylobacter jejuni	99.025	ST-19	CC-21	male	10	64574	24/04/2024	Stools	1679562	34	1727	29.97	48451;48493	99.032	Poultry	100	OXA193-G57T	R	GyrA-T86I	R		S		S		S		S
CNRCH-02279	ERS28316107	Campylobacter jejuni	98.439	ST-49	CC-49	male	20	64990	25/04/2024	Stools	1645248	27	1703	31.48	67938;99947	98.362	Poultry	100	OXA461-WT	S	GyrA-T86I	R		S		S		S		S
CNRCH-02280	ERS28316108	Campylobacter coli	99.142	ST-832	CC-828	female	73	62680	21/04/2024	Stools	1667305	23	1695	31.65	44545	32.762	Poultry	100	OXA489-WT	S	GyrA-T86I	R		S	tet(O)	R		S		S
CNRCH-02282	ERS28316109	Campylobacter jejuni	99.038	ST-10298	CC-21	male	77	40110	24/04/2024	Stools	1717631	50	1776	30.18	35191	98.734	Ruminant	100	OXA193-WT	S	GyrA-T86I	R		S		S		S		S
CNRCH-02283	ERS28316110	Campylobacter jejuni	98.544	ST-14923	CC-353	male	96	40100	19/04/2024	Stools	1695344	36	1751	28.25	47001	98.362	Poultry	100	OXA193-G57T	R	GyrA-T86I	R		S	tet(O-32-O)	R		S		S
CNRCH-02284	ERS28316111	Campylobacter jejuni	99.058	ST-19	CC-21	male	10	87110	24/04/2024	Stools	1648924	32	1708	30.44	35227	99.479	Poultry	100	OXA193-WT	S	GyrA-T86I	R		S		S		S		S
CNRCH-02285	ERS28316112	Campylobacter jejuni	98.904	ST-6175	CC-21	male	51	69008	19/04/2024	Stools	1680516	40	1717	29.98	38455	98.362	Poultry	100	OXA184-PROM2024	R	GyrA-T86I	R		S	tet(O)	R		S		S
CNRCH-02286	ERS28316113	Campylobacter jejuni	99.077	ST-883	CC-21	male	65	69400	21/04/2024	Stools	1830910	70	1894	29.04	11911	96.5	Ruminant	100	OXA193-WT	S	GyrA-T86I	R		S		S		S		S
CNRCH-02287	ERS28316114	Campylobacter jejuni	98.398	ST-658	CC-658	male	0	69210	19/04/2024	Stools	1647057	28	1693	30.04	89256	88.831	Poultry	100	OXA193-WT	S	GyrA-T86I	R		S	tet(O-32-O)	R		S		S
CNRCH-02289	ERS28316115	Campylobacter jejuni	98.997	ST-11328	CC-48	male	24	59220	26/04/2024	Stools	1639457	21	1665	30	Unknown	96.947	Unknown		OXA61-G57T	R		S		S		S		S		S
CNRCH-02290	ERS28316116	Campylobacter jejuni	98.955	ST-14316	CC-21	female	90	59124	25/04/2024	Stools	1638901	25	1666	30.4	69881	94.937	Unknown		OXA61-G57T	R		S		S		S		S		S
CNRCH-02291	ERS28316117	Campylobacter jejuni	98.579	ST-52	CC-52	female	20	49510	26/04/2024	Stools	1594850	26	1624	30.92	38172	98.511	Poultry	100	OXA603-WT	S	GyrA-T86I	R		S		S		S		S
CNRCH-02292	ERS28316118	Campylobacter jejuni	98.493	ST-6461	CC-353	female	18	15000	25/04/2024	Stools	1696599	43	1743	29.7	3729	97.543	Poultry	100	OXA193-G57T	R	GyrA-T86I	R		S	tet(O-32-O)	R		S		S		ANT(6)-If-aadE
CNRCH-02293	ERS28316119	Campylobacter jejuni	98.617	ST-607	CC-607	female	1	15250	22/04/2024	Stools	1771726	39	1866	28.62	45061	98.734	Poultry	100	Absent OXA	S	GyrA-T86I	R		S		S		S		S
CNRCH-02294	ERS28316120	Campylobacter jejuni	99.077	ST-883	CC-21	female	90	15290	25/04/2024	Stools	1666572	35	1714	30.46	18441	98.734	Ruminant	100	OXA193-WT	S	GyrA-T86I	R		S	tet(O)	R		S		S
CNRCH-02295	ERS28316121	Campylobacter jejuni	98.526	ST-11764	CC-460	male	72	12310	21/02/2024	Stools	1780073	65	1818	28.06	13393	66.121	Poultry	100	Absent OXA	S		S		S	tet(O)	R		S		S
CNRCH-02296	ERS28316122	Campylobacter fetus	99.533	n/a	n/a	female	73	31100	12/03/2024	Blood	1805513	86	1803	33.76	Unknown	3.723	Unknown		Absent OXA	S	GyrA-T87I	R		S	tet(44)	R		S		S		ANT(6)-Ib
CNRCH-02297	ERS28316123	Campylobacter jejuni	98.995	ST-6089	CC-21	male	0	11410	31/03/2024	Stools	1656409	38	1706	30.34	21888	96.649	Poultry	100	OXA193-WT	S		S		S		S		S		S
CNRCH-02298	ERS28316124	Campylobacter coli	99.132	ST-825	CC-828	male	12	87350	28/04/2024	Stools	1688039	24	1711	32.04	42671;93527	53.313	Poultry	100	Absent OXA	S	GyrA-T86I	R		S	tet(O)	R		S		S
CNRCH-02321	ERS28316125	Campylobacter jejuni	99.041	ST-50	CC-21	female	16	38260	09/04/2024	Stools	1612645	29	1643	29.76	9187;9332	94.564	Poultry	100	OXA193-WT	S	GyrA-T86I	R		S	tet(O)	R		S		S
CNRCH-02322	ERS28316126	Campylobacter jejuni	98.972	ST-19	CC-21	female	13	38690	02/04/2024	Stools	1710288	34	1780	30.5	21672	98.66	Poultry	100	OXA193-WT	S	GyrA-T86I	R		S		S		S		S
CNRCH-02323	ERS28316127	Campylobacter jejuni	98.954	ST-48	CC-48	male	2	1390	20/04/2024	Stools	1639281	23	1671	31.3	69881	97.319	Unknown		OXA61-G57T	R		S		S		S		S		S
CNRCH-02324	ERS28316128	Campylobacter fetus	99.506	n/a	n/a	female	79	68600	24/04/2024	Blood	1769580	36	1817	33.5	Unknown	3.723	Unknown		Absent OXA	S		S		S		S		S		S
CNRCH-02325	ERS28316129	Campylobacter jejuni	98.508	ST-10846	CC-353	female	65	51100	25/04/2024	Stools	1731397	29	1817	29.45	47161	99.33	Poultry	100	OXA193-G57T	R	GyrA-T86I	R		S	tet(O-32-O)	R		S		S
CNRCH-02326	ERS28316130	Campylobacter jejuni	98.6	ST-52	CC-52	female	27	59200	24/04/2024	Stools	1633966	29	1677	30.69	38172	98.66	Poultry	100	OXA603-WT	S	GyrA-T86I	R		S		S		S		S
CNRCH-02327	ERS28316131	Campylobacter jejuni	98.604	ST-441	CC-nd	female	89	70400	25/04/2024	Stools	1624198	30	1649	29.37	101934;101936	97.171	Poultry	100	OXA193-WT	S	GyrA-T86I	R		S		S		S		S
CNRCH-02328	ERS28316132	Campylobacter jejuni	98.971	ST-21	CC-21	male	51	70270	26/04/2024	Stools	1688083	29	1733	29.83	36899;48280	98.883	Ruminant	100	OXA193-WT	S		S		S		S		S		S
CNRCH-02329	ERS28316133	Campylobacter jejuni	98.575	ST-52	CC-52	female	69	50370	26/04/2024	Stools	1633111	29	1684	31.07	48266	97.245	Poultry	100	OXA603-WT	S		S		S		S		S		S
CNRCH-02330	ERS28316134	Campylobacter jejuni	98.498	ST-6522	CC-443	male	0	30200	22/04/2024	Stools	1616833	33	1672	31.15	35479	99.255	Poultry	100	OXA576-WT	S	GyrA-T86I	R		S		S		S		S
CNRCH-02332	ERS28316135	Campylobacter jejuni	99.052	ST-21	CC-21	female	26	49660	28/04/2024	Stools	1626098	38	1659	30.87	48427	99.032	Ruminant	100	OXA193-G57T	R	GyrA-T86I	R		S	tet(O)	R		S		S
CNRCH-02333	ERS28316136	Campylobacter jejuni	99.126	ST-19	CC-21	male	87	46200	29/04/2024	Stools	1647417	38	1704	30.11	35227	99.252	Poultry	100	OXA193-WT	S	GyrA-T86I	R		S		S		S		S
CNRCH-02334	ERS28316137	Campylobacter jejuni	98.634	ST-52	CC-52	male	90	46000	29/04/2024	Stools	1632288	30	1678	30.3	38172	97.692	Poultry	100	OXA603-WT	S	GyrA-T86I	R		S		S		S		S
CNRCH-02335	ERS28316138	Campylobacter coli	99.062	ST-827	CC-828	female	20	26216	21/04/2024	Stools	1708969	24	1739	31.75	6016	54.877	Pig	99	OXA489-WT	S		S		S	tet(O-32-O)	R		S		S
CNRCH-02336	ERS28316139	Campylobacter jejuni	99.052	ST-10298	CC-21	female	2	25000	27/04/2024	Stools	1653122	35	1712	29.83	35191	98.585	Ruminant	100	OXA193-WT	S	GyrA-T86I	R		S		S		S		S
CNRCH-02337	ERS28316140	Campylobacter jejuni	99.062	ST-1039	CC-nd	female	10	50320	02/05/2024	Stools	1680041	24	1717	29.25	49308;102488	94.713	Poultry	83	OXA193-G57T	R	GyrA-T86I	R		S		S		S		S
CNRCH-02338	ERS28316141	Campylobacter jejuni	99.054	ST-1039	CC-nd	female	8	15130	03/05/2024	Stools	1716083	28	1767	28.82	49308;102488	94.639	Poultry	83.57	OXA193-WT	S	GyrA-T86I	R		S		S		S		S
CNRCH-02339	ERS28316142	Campylobacter jejuni	99.057	ST-21	CC-21	female	21	46500	27/04/2024	Stools	1697541	32	1728	29.47	38446	99.032	Ruminant	100	OXA193-WT	S	GyrA-T86I	R		S	tet(O)	R		S		S
CNRCH-02340	ERS28316143	Campylobacter jejuni	98.537	ST-464	CC-464	male	60	59223	27/04/2024	Stools	1733141	50	1784	29.04	99849	98.958	Poultry	100	OXA193-G57T	R	GyrA-T86I	R		S	tet(O-32-O)	R		S		S
CNRCH-02341	ERS28316144	Campylobacter jejuni	99.104	ST-50	CC-21	male	85	59960	29/04/2024	Stools	1618519	27	1644	30.22	19428	96.203	Poultry	100	OXA580-WT	S		S		S		S		S		S
CNRCH-02342	ERS28316145	Campylobacter jejuni	98.461	ST-2254	CC-257	female	40	67150	24/04/2024	Stools	1649609	22	1741	34.68	18653	84.959	Poultry	100	OXA461-G57T	R	GyrA-T86I	R		S	tet(O)	R		S		S
CNRCH-02343	ERS28316146	Campylobacter coli	99.303	ST-1595	CC-828	male	14	92500	29/04/2024	Stools	1639690	27	1663	31.3	42671;93527	30.603	Poultry	100	OXA193-G57T	R		S		S	tet(O)	R		S		S
CNRCH-02344	ERS28316147	Campylobacter jejuni	98.945	ST-10685	CC-21	female	34	78380	26/04/2024	Stools	1715305	47	1793	30.55	70634;70637	97.319	Ruminant	100	OXA193-G57T	R		S		S		S		S		S
CNRCH-02345	ERS28316148	Campylobacter jejuni	98.904	ST-14316	CC-21	male	7	95600	27/04/2024	Stools	1642891	25	1672	30.52	69881	95.011	Unknown		OXA61-G57T	R		S		S	tet(O-32-O)	R		S		S		ANT(6)-If-aadE
CNRCH-02346	ERS28316149	Campylobacter jejuni	98.454	ST-2254	CC-257	male	18	95130	24/04/2024	Stools	1653771	22	1741	32.95	18653	83.023	Poultry	100	OXA184-PROM2024	R	GyrA-T86I	R		S	tet(O)	R		S		S
CNRCH-02347	ERS28316150	Campylobacter jejuni	99.012	ST-19	CC-21	male	32	78650	30/04/2024	Stools	1679269	30	1728	30.13	48451	99.106	Poultry	100	OXA193-G57T	R	GyrA-T86I	R		S		S		S		S
CNRCH-02348	ERS28316151	Campylobacter jejuni	99.098	ST-19	CC-21	male	12	50680	04/05/2024	Stools	1647853	36	1709	30.67	Unknown	98.883	Poultry	100	OXA193-WT	S	GyrA-T86I	R		S		S		S		S
CNRCH-02349	ERS28316152	Campylobacter jejuni	99.068	ST-21	CC-21	female	0	6130	28/04/2024	Stools	1649652	33	1683	30.52	35053	98.958	Ruminant	100	OXA193-WT	S	GyrA-T86I	R		S		S		S		S
CNRCH-02350	ERS28316153	Campylobacter jejuni	98.525	ST-464	CC-464	male	7	71570	30/04/2024	Stools	1733359	47	1783	28.62	99849	98.958	Poultry	100	OXA193-G57T	R	GyrA-T86I	R		S	tet(O-32-O)	R		S		S
CNRCH-02351	ERS28316154	Campylobacter jejuni	99.088	ST-19	CC-21	male	79	69620	27/04/2024	Stools	1720444	36	1782	30.69	21672	98.734	Poultry	100	OXA193-WT	S	GyrA-T86I	R		S	tet(O)	R		S		S	APH(3')-IIIa	ANT(6)-Ia
CNRCH-02352	ERS28316155	Campylobacter jejuni	98.591	ST-356	CC-353	male	30	6370	29/04/2024	Stools	1704925	36	1810	30.36	11925	94.192	Poultry	100	Absent OXA	S		S		S		S		S		S
CNRCH-02353	ERS28316156	Campylobacter jejuni	98.983	ST-19	CC-21	male	79	40400	30/04/2024	Stools	1677919	31	1724	29.87	48451	98.734	Poultry	100	OXA193-G57T	R	GyrA-T86I	R		S		S		S		S
CNRCH-02354	ERS28316157	Campylobacter jejuni	99.008	ST-21	CC-21	female	17	70200	10/05/2024	Stools	1688342	29	1730	29.48	36899	99.032	Ruminant	100	OXA193-WT	S		S		S		S		S		S
CNRCH-02355	ERS28316158	Campylobacter jejuni	98.973	ST-475	CC-48	female	4	72190	26/04/2024	Stools	1635853	24	1661	30.38	69190	97.841	Ruminant	99.57	OXA193-WT	S		S		S		S		S		S
CNRCH-02356	ERS28316159	Campylobacter jejuni	98.88	ST-6175	CC-21	female	26	7700	26/04/2024	Stools	1719802	37	1781	29.89	35158	98.511	Poultry	100	OXA193-G58T	R	GyrA-T86I	R		S	tet(O)	R		S		S
CNRCH-02357	ERS28316160	Campylobacter jejuni	99.018	ST-122	CC-206	male	55	59223	30/04/2024	Stools	1679576	27	1726	30.22	35432	98.436	Ruminant	100	OXA193-WT	S	GyrA-T86I	R		S	tet(O-32-O)	R		S		S
CNRCH-02358	ERS28316161	Campylobacter jejuni	99.033	ST-10298	CC-21	female	47	64450	30/04/2024	Stools	1700610	35	1752	29.57	35191	98.809	Ruminant	100	OXA193-G57T	R	GyrA-T86I	R		S	tet(O)	R		S		S
CNRCH-02359	ERS28316162	Campylobacter jejuni	98.471	ST-2844	CC-460	female	35	27940	04/05/2024	Stools	1714007	40	1749	27.8	13393	67.535	Poultry	100	Absent OXA	S		S		S		S		S		S
CNRCH-02360	ERS28316163	Campylobacter jejuni	98.401	ST-49	CC-49	male	3	82100	03/05/2024	Stools	1645531	24	1707	31.29	67938;99947	98.362	Poultry	100	OXA461-WT	S	GyrA-T86I	R		S		S		S		S
CNRCH-02361	ERS28316164	Campylobacter jejuni	98.517	ST-14993	CC-nd	female	19	59300	28/04/2024	Stools	1680634	34	1732	29.35	39063	66.642	Poultry	100	OXA630-PROM2024	R	GyrA-T86I	R		S	tet(O)	R		S		S
CNRCH-02362	ERS28316165	Campylobacter jejuni	98.499	ST-6461	CC-353	male	77	46150	09/05/2024	Stools	1696721	41	1741	29.29	3729	97.543	Poultry	100	OXA193-G57T	R	GyrA-T86I	R		S	tet(O-32-O)	R		S		S		ANT(6)-If-aadE
CNRCH-02363	ERS28316166	Campylobacter jejuni	98.532	ST-441	CC-nd	male	67	46000	07/05/2024	Stools	1694171	35	1750	29.23	Unknown	94.639	Poultry	100	OXA193-WT	S	GyrA-T86I	R		S		S		S		S
CNRCH-02364	ERS28316167	Campylobacter jejuni	98.919	ST-917	CC-21	male	17	50000	08/05/2024	Stools	1702628	22	1777	29.86	70637	97.543	Ruminant	100	OXA193-G57T	R		S		S		S		S		S
CNRCH-02365	ERS28316168	Campylobacter jejuni	99.1	ST-10298	CC-21	male	2	14520	01/05/2024	Stools	1619965	32	1655	29.22	35191	99.032	Ruminant	100	OXA193-WT	S	GyrA-T86I	R		S		S		S		S
CNRCH-02366	ERS28316169	Campylobacter jejuni	98.571	ST-52	CC-52	male	2	50000	09/05/2024	Stools	1630524	28	1679	31.07	38172	98.064	Poultry	100	OXA603-WT	S	GyrA-T86I	R		S		S		S		S
CNRCH-02367	ERS28316170	Campylobacter jejuni	97.937	ST-12289	CC-nd	female	2	50502	06/05/2024	Stools	1664945	28	1719	29.5	51468	65.748	Poultry	100	OXA184-PROM2024	R	GyrA-T86I	R		S	tet(O)	R		S		S
CNRCH-02368	ERS28316171	Campylobacter jejuni	98.891	ST-50	CC-21	male	11	92500	07/05/2024	Stools	1700820	31	1757	30.13	48114	98.585	Poultry	100	OXA193-G57T	R	GyrA-T86I	R		S		S		S		S
CNRCH-02369	ERS28316172	Campylobacter jejuni	98.742	ST-3172	CC-574	male	42	19120	10/05/2024	Stools	1692550	30	1764	30.73	74312	98.138	Ruminant	81.23	Absent OXA	S	GyrA-T86I	R		S	tet(O-32-O)	R		S		S
CNRCH-02370	ERS28316173	Campylobacter jejuni	98.942	ST-14316	CC-21	female	94	62180	10/05/2024	Stools	1639401	23	1672	30.65	69881	94.937	Ruminant	92.83	OXA61-G57T	R		S		S		S		S		S
CNRCH-02371	ERS28316174	Campylobacter jejuni	98.974	ST-48	CC-48	female	72	62180	08/05/2024	Stools	1639090	23	1666	30	102308	97.841	Poultry	91.5	OXA61-WT	S	GyrA-T86I	R		S		S		S		S
CNRCH-02372	ERS28316175	Campylobacter jejuni	98.526	ST-400	CC-353	male	12	31830	02/02/2024	Stools	1734812	50	1799	29.56	35239	90.651	Poultry	100	OXA489-G57T	R		S		S		S		S		S
CNRCH-02374	ERS28316176	Campylobacter fetus	99.782	n/a	n/a	male	82	13510	06/05/2024	Blood	1734960	58	1723	33.03	Unknown	3.74	Unknown		Absent OXA	S		S		S		S		S		S
CNRCH-02375	ERS28316177	Campylobacter jejuni	98.988	ST-122	CC-206	female	2	62410	06/05/2024	Stools	1628962	59	1656	29.98	190721	96.933	Ruminant	100	OXA193-WT	S	GyrA-T86I	R		S		S		S		S
CNRCH-02376	ERS28316178	Campylobacter jejuni	98.018	ST-22	CC-22	female	63	40280	03/05/2024	Stools	1639984	39	1653	30	81330	97.382	Ruminant	72.97	OXA193-WT	S		S		S		S		S		S
CNRCH-02377	ERS28316179	Campylobacter coli	98.988	ST-1055	CC-828	female	71	64122	04/05/2024	Stools	1662917	24	1697	30.71	39825	96.485	Poultry	100	Absent OXA	S		S		S		S		S		S
CNRCH-02378	ERS28316180	Campylobacter jejuni	99.07	ST-19	CC-21	male	59	64121	06/05/2024	Stools	1699601	67	1754	30.21	120355	98.728	Poultry	100	OXA193-WT	S	GyrA-T86I	R		S		S		S		S
CNRCH-02379	ERS28316181	Campylobacter jejuni	98.343	ST-1044	CC-658	male	61	64121	07/05/2024	Stools	1606866	24	1639	30.79	85026	97.831	Poultry	100	OXA193-WT	S		S		S		S		S		S
CNRCH-02380	ERS28316182	Campylobacter jejuni	99.115	ST-883	CC-21	female	25	64300	07/05/2024	Stools	1657501	37	1713	30.46	30608	98.055	Ruminant	100	OXA193-WT	S		S		S		S		S		S
CNRCH-02381	ERS28316183	Campylobacter jejuni	98.95	ST-475	CC-48	male	34	95600	07/05/2024	Stools	1671896	34	1710	31.09	156149	99.476	Ruminant	100	OXA193-WT	S		S		S		S		S		S
CNRCH-02382	ERS28316184	Campylobacter jejuni	98.547	ST-464	CC-464	male	0	79350	07/05/2024	Stools	1758868	53	1815	28.96	193036	96.784	Poultry	100	Absent OXA	S	GyrA-T86I	R		S	tet(O-32-O)	R		S		S
CNRCH-02383	ERS28316185	Campylobacter jejuni	98.866	ST-38	CC-48	male	86	85290	11/05/2024	Stools	1696279	31	1765	30	161739	97.607	Ruminant	100	OXA193-WT	S		S		S		S		S		S
CNRCH-02384	ERS28316186	Campylobacter jejuni	99.091	ST-10298	CC-21	female	9	74440	09/05/2024	Stools	1619821	33	1653	29.73	35191;136276	99.102	Ruminant	100	OXA193-WT	S	GyrA-T86I	R		S		S		S		S
CNRCH-02385	ERS28316187	Campylobacter jejuni	98.457	ST-49	CC-49	male	30	49340	11/05/2024	Stools	1606803	25	1646	30.2	79283	99.028	Poultry	100	OXA461-WT	S	GyrA-T86I	R		S		S		S		S
CNRCH-02386	ERS28316188	Campylobacter jejuni	99.103	ST-10298	CC-21	male	6	74440	09/05/2024	Stools	1619940	37	1654	30.24	35191;136276	99.102	Ruminant	100	OXA193-WT	S	GyrA-T86I	R		S		S		S		S
CNRCH-02387	ERS28316189	Campylobacter jejuni	98.468	ST-49	CC-49	male	39	69655	04/05/2024	Stools	1613309	25	1657	29.44	69230	96.26	Poultry	100	OXA461-WT	S		S		S		S		S		S
CNRCH-02388	ERS28316190	Campylobacter coli	99.095	ST-14971	CC-828	female	70	53120	05/05/2024	Blood	1638045	21	1662	31	39825	96.41	Poultry	100	Absent OXA	S		S		S		S		S		S
CNRCH-02389	ERS28316191	Campylobacter jejuni	98.975	ST-50	CC-21	female	65	29600	08/05/2024	Stools	1675644	38	1731	30.71	158629;161025	99.102	Poultry	100	OXA193-WT	S		S		S		S		S		S
CNRCH-02390	ERS28316192	Campylobacter coli	99.083	ST-1055	CC-828	female	37	59200	07/05/2024	Stools	1638001	23	1665	31.57	39825	96.111	Poultry	100	Absent OXA	S		S		S		S		S		S
CNRCH-02391	ERS28316193	Campylobacter coli	98.994	ST-1058	CC-828	male	17	67640	07/05/2024	Stools	1817590	36	1900	31.06	193018	76.739	Poultry	100	OXA595-G57T	R	GyrA-T86I	R		S	tet(O-32-O)	R		S		S		ANT(6)-Ig
CNRCH-02392	ERS28316194	Campylobacter jejuni	99.082	ST-1039	CC-nd	female	14	67450	03/05/2024	Stools	1680083	27	1720	29.78	138068	94.615	Poultry	82.77	OXA193-G57T	R	GyrA-T86I	R		S		S		S		S
CNRCH-02393	ERS28316195	Campylobacter jejuni	98.624	ST-305	CC-574	female	1	87640	03/05/2024	Stools	1728737	34	1806	30.59	124117	98.803	Poultry	100	OXA193-WT	S	GyrA-T86I	R		S	tet(O)	R		S	OXA193-A51G	R
CNRCH-02394	ERS28316196	Campylobacter coli	99.135	ST-832	CC-828	male	48	69510	07/05/2024	Stools	1678552	36	1734	30.42	42232	50.037	Poultry	100	Absent OXA	S	GyrA-T86I	R		S	tet(O-32-O)	R		S		S	APH(3')-IIIa	ANT(6)-Ia
CNRCH-02395	ERS28316197	Campylobacter jejuni	98.906	ST-50	CC-21	male	64	67610	29/04/2024	Stools	1670728	32	1716	29.94	192398	98.055	Poultry	100	OXA193-G57T	R	GyrA-T86I	R		S		S		S		S
CNRCH-02396	ERS28316198	Campylobacter jejuni	98.581	ST-824	CC-257	female	40	67380	06/05/2024	Stools	1720863	47	1794	28.53	193379	98.355	Poultry	100	Absent OXA	S	GyrA-T86I	R		S		S		S		S
CNRCH-02397	ERS28316199	Campylobacter jejuni	99.047	ST-2109	CC-45	female	22	67370	02/05/2024	Stools	1603375	23	1621	31.04	189543	88.856	Poultry	100	OXA193-WT	S	GyrA-T86I	R		S	tet(O-32-O)	R		S		S
CNRCH-02398	ERS28316200	Campylobacter jejuni	97.99	ST-42	CC-42	female	85	78200	11/05/2024	Stools	1747745	28	1817	31.18	174672	97.083	Ruminant	100	Absent OXA	S	GyrA-T86I	R		S	tet(O)	R		S		S
CNRCH-02399	ERS28316201	Campylobacter jejuni	98.475	ST-49	CC-49	female	0	95130	13/05/2024	Stools	1613336	26	1657	29.92	69230	96.185	Poultry	100	OXA461-WT	S		S		S		S		S		S
CNRCH-02400	ERS28316202	Campylobacter jejuni	99.02	ST-21	CC-21	male	17	64300	11/05/2024	Stools	1652962	30	1686	29.47	15463;15622	98.579	Ruminant	100	OXA193-WT	S	GyrA-T86I	R		S		S		S		S
CNRCH-02401	ERS28316203	Campylobacter jejuni	99.05	ST-21	CC-21	male	28	64400	10/05/2024	Stools	1691969	36	1746	30.14	35017;36768	98.355	Ruminant	100	OXA193-WT	S	GyrA-T86I	R		S		S		S		S
CNRCH-02402	ERS28316204	Campylobacter jejuni	98.057	ST-2861	CC-nd	male	69	64370	10/05/2024	Stools	1608591	18	1637	32.78	194518	98.579	Poultry	99.9	OXA193-WT	S		S		S		S		S		S
CNRCH-02403	ERS28316205	Campylobacter jejuni	99.12	ST-883	CC-21	male	3	65170	10/05/2024	Stools	1666072	37	1703	29.38	22636	98.055	Ruminant	100	OXA193-G57T	R	GyrA-T86I	R		S	tet(O-32-O)	R		S		S
CNRCH-02404	ERS28316206	Campylobacter fetus	99.763	n/a	n/a	female	80	80470	08/05/2024	Fluid	1736413	50	1726	33.06	Unknown	3.74	Unknown		Absent OXA	S		S		S		S		S		S
CNRCH-02405	ERS28316207	Campylobacter coli	98.975	ST-8195	CC-828	male	22	40107	12/05/2024	Stools	1646722	24	1678	31.54	193529	93.119	Poultry	100	OXA193-WT	S	GyrA-T86I	R		S	tet(O-32-O)	R		S		S		ANT(6)-If-aadE
CNRCH-02406	ERS28316208	Campylobacter jejuni	98.461	ST-4056	CC-607	male	6	25220	05/05/2024	Stools	1798476	44	1917	28.82	157174	85.191	Poultry	100	Absent OXA	S		S		S		S		S		S
CNRCH-02407	ERS28316209	Campylobacter jejuni	98.522	ST-441	CC-nd	male	10	13760	05/05/2024	Stools	1628960	27	1652	30.63	100931;193626	97.981	Poultry	100	OXA193-WT	S	GyrA-T86I	R		S	tet(O)	R		S		S
CNRCH-02408	ERS28316210	Campylobacter jejuni	99.212	ST-262	CC-21	female	62	93410	08/05/2024	Stools	1601207	29	1654	30.17	18194	98.205	Ruminant	100	OXA193-WT	S		S		S		S		S		S
CNRCH-02409	ERS28316211	Campylobacter jejuni	98.586	ST-464	CC-464	female	2	54380	07/05/2024	Stools	1733678	46	1791	28.54	196730	99.028	Poultry	100	OXA193-G57T	R	GyrA-T86I	R		S	tet(O-32-O)	R		S		S
CNRCH-02410	ERS28316212	Campylobacter jejuni	98.857	ST-206	CC-206	female	13	65460	14/05/2024	Stools	1796128	33	1895	29.15	137958	99.402	Ruminant	100	OXA193-WT	S		S		S	tet(O)	R		S		S
CNRCH-02411	ERS28316213	Campylobacter jejuni	98.978	ST-14316	CC-21	female	7	69400	11/05/2024	Stools	1638126	23	1669	30	30860;136309	94.989	Unknown		OXA61-G57T	R		S		S		S		S		S
CNRCH-02412	ERS28316214	Campylobacter fetus	99.493	n/a	n/a	male	81	69003	09/05/2024	Blood	1815633	41	1868	33.41	Unknown	3.74	Unknown		Absent OXA	S		S		S	tet(O)	R		S		S	APH(3')-IIIa	ANT(6)-Ia
CNRCH-02413	ERS28316215	Campylobacter coli	99.083	ST-827	CC-828	male	1	49325	12/05/2024	Stools	1731569	24	1777	30.83	38776;118070	97.233	Poultry	100	OXA489-WT	S	GyrA-T86I	R		S	tet(O)	R		S		S
CNRCH-02414	ERS28316216	Campylobacter jejuni	99.06	ST-19	CC-21	male	1	49325	12/05/2024	Stools	1649024	34	1705	30.18	35227	98.878	Poultry	100	OXA193-WT	S	GyrA-T86I	R		S		S		S		S
CNRCH-02415	ERS28316217	Campylobacter jejuni	98.449	ST-354	CC-354	female	81	76320	12/05/2024	Stools	1770346	38	1876	29.37	4659;46998	98.803	Poultry	100	OXA460-WT	S	GyrA-T86I	R		S	tet(O)	R		S		S
CNRCH-02416	ERS28316218	Campylobacter jejuni	98.556	ST-14956	CC-nd	female	43	76410	11/05/2024	Stools	1698997	32	1763	31.19	195352	81.675	Poultry	100	Absent OXA	S	GyrA-T86I	R		S	tet(O)	R		S		S
CNRCH-02417	ERS28316219	Campylobacter jejuni	99.054	ST-19	CC-21	female	78	82100	18/05/2024	Stools	1611732	32	1654	30.5	15124	98.953	Poultry	100	OXA193-WT	S		S		S		S		S		S
CNRCH-02418	ERS28316220	Campylobacter jejuni	99.226	ST-383	CC-283	female	2	25000	19/05/2024	Stools	1599299	24	1610	29.88	137910	97.083	Poultry	100	OXA193-WT	S		S		S		S		S		S
CNRCH-02419	ERS28316221	Campylobacter jejuni	99.072	ST-14520	CC-21	female	1	25380	19/05/2024	Stools	1624087	29	1660	30.93	9212	98.429	Ruminant	100	OXA193-WT	S		S		S		S		S		S
CNRCH-02420	ERS28316222	Campylobacter jejuni	98.978	ST-475	CC-48	female	11	13400	13/05/2024	Stools	1632165	34	1649	30	156146	98.429	Ruminant	100	OXA193-WT	S		S		S		S		S		S
CNRCH-02421	ERS28316223	Campylobacter jejuni	98.909	ST-6175	CC-21	male	75	23460	16/05/2024	Stools	1725502	37	1788	29.57	Unknown	99.476	Poultry	100	OXA193-G58T	R	GyrA-T86I	R		S	tet(O)	R		S		S
CNRCH-02422	ERS28316224	Campylobacter jejuni	99.027	ST-19	CC-21	male	42	66820	18/05/2024	Stools	1673561	32	1728	30.47	120355	98.728	Poultry	100	OXA193-WT	S	GyrA-T86I	R		S		S		S		S
CNRCH-02423	ERS28316225	Campylobacter jejuni	98.38	ST-1759	CC-nd	male	79	54280	14/05/2024	Stools	1748566	57	1821	28.91	137775	90.576	Poultry	100	OXA584-WT	S		S		S	tet(O-32-O)	R		S		S
CNRCH-02424	ERS28316226	Campylobacter jejuni	98.988	ST-6089	CC-21	male	26	65710	22/05/2024	Stools	1694073	38	1756	29.71	21888	96.709	Poultry	100	OXA193-WT	S		S		S		S		S		S
CNRCH-02425	ERS28316227	Campylobacter jejuni	98.985	ST-6089	CC-21	female	15	12700	16/05/2024	Stools	1695446	35	1757	30.6	21888	96.933	Poultry	100	OXA193-WT	S		S		S		S		S		S
CNRCH-02427	ERS28316228	Campylobacter jejuni	98.572	ST-441	CC-nd	male	82	29270	11/05/2024	Stools	1714974	27	1774	30.3	196128	97.681	Poultry	100	OXA193-G57T	R	GyrA-T86I	R		S	tet(O)	R		S		S
CNRCH-02428	ERS28316229	Campylobacter jejuni	98.366	ST-354	CC-354	male	65	85150	10/05/2024	Stools	1740926	40	1825	29.32	45944	94.39	Poultry	100	OXA460-WT	S	GyrA-T86I	R		S	tet(O)	R		S		S
CNRCH-02429	ERS28316230	Campylobacter jejuni	98.942	ST-48	CC-48	female	16	41100	14/05/2024	Stools	1638804	25	1668	31.24	102308	97.831	Poultry	99.53	OXA61-WT	S	GyrA-T86I	R		S		S		S		S
CNRCH-02430	ERS28316231	Campylobacter coli	98.972	ST-8195	CC-828	male	0	26216	13/05/2024	Stools	1647552	28	1677	33.21	195866	97.607	Poultry	100	OXA193-WT	S	GyrA-T86I	R		S	tet(O-32-O)	R		S		S		ANT(6)-If-aadE
CNRCH-02431	ERS28316232	Campylobacter jejuni	98.912	ST-14316	CC-21	male	21	59960	03/05/2024	Stools	1639031	24	1666	30.54	30860;136181	94.914	Poultry	100	OXA61-G57T	R		S		S		S		S		S
CNRCH-02432	ERS28316233	Campylobacter jejuni	99.034	ST-50	CC-21	male	83	27400	21/05/2024	Stools	1660521	25	1704	30.64	192079	97.906	Poultry	100	OXA193-WT	S	GyrA-T86I	R		S	tet(O)	R		S		S
CNRCH-02433	ERS28316234	Campylobacter jejuni	98.704	ST-51	CC-443	male	25	15000	22/05/2024	Stools	1664929	24	1746	31.04	Unknown	90.726	Poultry	100	OXA595-WT	S		S		S		S		S		S
CNRCH-02434	ERS28316235	Campylobacter jejuni	98.996	ST-19	CC-21	male	1	69655	13/05/2024	Stools	1712223	47	1787	30.49	120355	98.579	Poultry	100	OXA193-WT	S	GyrA-T86I	R		S		S		S		S
CNRCH-02435	ERS28316236	Campylobacter jejuni	98.917	ST-11	CC-45	male	25	25000	15/05/2024	Stools	1607634	34	1620	29.53	66071	97.681	Poultry	100	OXA447-WT	S		S		S		S		S		S
CNRCH-02436	ERS28316237	Campylobacter jejuni	98.99	ST-475	CC-48	male	89	64230	16/05/2024	Stools	1634545	30	1655	30.53	156146	98.654	Ruminant	100	OXA193-WT	S		S		S		S		S		S
CNRCH-02437	ERS28316238	Campylobacter jejuni	98.911	ST-6175	CC-21	female	4	7200	17/05/2024	Stools	1724531	38	1788	29.53	Unknown	99.476	Poultry	99.83	OXA193-G58T	R	GyrA-T86I	R		S	tet(O)	R		S		S
CNRCH-02439	ERS28316239	Campylobacter jejuni	98.535	ST-10846	CC-353	female	75	40990	16/05/2024	Stools	1696381	38	1735	28.58	173640	98.205	Poultry	100	OXA193-G57T	R	GyrA-T86I	R		S	tet(O-32-O)	R		S		S
CNRCH-02440	ERS28316240	Campylobacter jejuni	99.153	ST-583	CC-45	female	12	70200	15/05/2024	Stools	1602954	25	1614	30.08	193700	97.831	Poultry	100	OXA193-WT	S		S		S		S		S		S
CNRCH-02441	ERS28316241	Campylobacter coli	99.114	ST-4070	CC-828	male	10	14490	17/05/2024	Stools	1719491	37	1775	30.81	63944	59.312	Poultry	100	OXA193-G57T	R		S		S	tet(O)	R		S		S
CNRCH-02442	ERS28316242	Campylobacter jejuni	98.613	ST-464	CC-464	male	13	14490	17/05/2024	Stools	1773085	75	1827	29.21	135258	98.878	Poultry	100	OXA193-G57T	R	GyrA-T86I	R		S	tet(O-32-O)	R		S		S
CNRCH-02443	ERS28316243	Campylobacter coli	99.122	ST-14971	CC-828	male	75	40990	19/05/2024	Stools	1637316	26	1663	30.81	39825	96.485	Poultry	100	Absent OXA	S		S		S		S		S		S
CNRCH-02444	ERS28316244	Campylobacter jejuni	98.953	ST-14316	CC-21	male	28	69003	13/05/2024	Blood	1638295	24	1667	29.88	30860	95.064	Unknown		OXA61-G57T	R	GyrA-T86I	R		S		S		S		S
CNRCH-02445	ERS28316245	Campylobacter jejuni	98.417	ST-4373	CC-581	female	54	83370	21/05/2024	Stools	1742319	53	1800	28.83	92480;119518	98.055	Poultry	100	OXA584-G57T	R	GyrA-T86I	R		S		S		S		S
CNRCH-02446	ERS28316246	Campylobacter jejuni	98.58	ST-52	CC-52	female	91	46106	21/05/2024	Stools	1630641	27	1676	31.11	160618	98.055	Poultry	100	OXA603-WT	S	GyrA-T86I	R		S		S		S		S
CNRCH-02447	ERS28316247	Campylobacter jejuni	98.593	ST-356	CC-353	male	8	44300	02/04/2024	Stools	1717418	38	1804	30.66	63633	94.39	Poultry	80.03	OXA193-G57T	R	GyrA-T86I	R		S	tet(O)	R		S		S
CNRCH-02448	ERS28316248	Campylobacter jejuni	99.505	ST-10027	CC-21	male	38	26200	09/05/2024	Stools	1660240	27	1726	31	192722	96.335	Ruminant	100	OXA193-WT	S	GyrA-T86I	R		S		S		S		S
CNRCH-02449	ERS28316249	Campylobacter jejuni	98.603	ST-824	CC-257	male	18	6530	15/05/2024	Stools	1719445	49	1790	28	196300	93.568	Poultry	100	Absent OXA	S	GyrA-T86I	R		S		S		S		S
CNRCH-02450	ERS28316250	Campylobacter jejuni	98.474	ST-49	CC-49	male	56	37270	16/05/2024	Stools	1607319	24	1647	30.58	102218	93.717	Poultry	100	OXA193-G57T	R	GyrA-T86I	R		S	tet(O-32-O)	R		S		S
CNRCH-02451	ERS28316251	Campylobacter jejuni	99.061	ST-50	CC-21	male	33	4340	11/05/2024	Stools	1682832	49	1726	31.02	192079	97.831	Poultry	100	OXA193-WT	S	GyrA-T86I	R		S	tet(O)	R		S		S
CNRCH-02452	ERS28316252	Campylobacter jejuni	98.584	ST-51	CC-443	male	2	78140	17/05/2024	Stools	1670229	23	1756	31.13	160615	99.402	Poultry	100	OXA193-G57T	R		S		S	tet(O)	R		S	OXA193-A51G	R
CNRCH-02453	ERS28316253	Campylobacter jejuni	98.957	ST-50	CC-21	female	10	85700	18/05/2024	Stools	1632182	36	1655	29.81	612;118299	98.205	Poultry	100	OXA451-G57T	R		S		S		S		S		S
CNRCH-02454	ERS28316254	Campylobacter jejuni	98.086	ST-22	CC-22	female	90	36300	14/05/2024	Stools	1609434	28	1620	30.5	106910	98.504	Ruminant	98.3	OXA597-WT	S		S		S		S		S		S
CNRCH-02455	ERS28316255	Campylobacter jejuni	98.978	ST-475	CC-48	male	29	64000	15/05/2024	Stools	1633581	33	1655	30.85	156146	98.429	Ruminant	100	OXA193-WT	S		S		S		S		S		S
CNRCH-02456	ERS28316256	Campylobacter jejuni	98.964	ST-21	CC-21	male	78	59200	12/05/2024	Stools	1680255	41	1722	29.44	18378	98.654	Ruminant	100	OXA193-WT	S	GyrA-T86I	R		S		S		S		S
CNRCH-02458	ERS28316257	Campylobacter jejuni	98.659	ST-607	CC-607	female	23	87042	27/05/2024	Stools	1780477	48	1873	28.98	161016	99.102	Poultry	100	Absent OXA	S	GyrA-T86I	R		S		S		S		S
CNRCH-02459	ERS28316258	Campylobacter coli	99.027	ST-1614	CC-828	female	33	59230	16/05/2024	Stools	1691072	31	1733	31.74	42202	51.458	Poultry	100	Absent OXA	S	GyrA-T86I	R		S		S		S		S
CNRCH-02460	ERS28316259	Campylobacter jejuni	98.507	ST-464	CC-464	male	19	79140	15/05/2024	Stools	1726096	49	1770	29.14	80104	94.241	Poultry	100	OXA594-WT	S	GyrA-T86I	R		S	tet(O-32-O)	R		S		S
CNRCH-02461	ERS28316260	Campylobacter coli	99.022	ST-11781	CC-828	male	66	59910	14/05/2024	Stools	1684304	27	1707	30.93	173737	61.93	Poultry	100	Absent OXA	S	GyrA-T86I	R		S	tet(O)	R		S		S
CNRCH-02462	ERS28316261	Campylobacter jejuni	98.436	ST-49	CC-49	male	77	23300	12/05/2024	Stools	1611468	24	1647	30.08	42063	98.878	Poultry	100	OXA461-WT	S	GyrA-T86I	R		S	tet(O-32-O)	R		S		S
CNRCH-02463	ERS28316262	Campylobacter jejuni	98.683	ST-51	CC-443	female	51	59100	16/05/2024	Stools	1626326	27	1688	31.22	Unknown	90.726	Poultry	100	OXA595-WT	S		S		S		S		S		S
CNRCH-02465	ERS28316263	Campylobacter jejuni	97.037	ST-6	CC-nd	male	40	67000	21/02/2024	Stools	1756207	49	1834	29.82	Unknown	3.889	Environment	90.53	Absent OXA	S	GyrA-T86R	R	23S-A2074T	R		S		S		S
CNRCH-02466	ERS28316264	Campylobacter jejuni	98.335	ST-1044	CC-658	female	44	38590	30/04/2024	Stools	1606495	22	1642	30.95	101132	97.307	Poultry	100	OXA193-WT	S	GyrA-T86I	R		S		S		S		S
CNRCH-02467	ERS28316265	Campylobacter jejuni	98.706	ST-51	CC-443	male	6	64410	25/05/2024	Stools	1626380	25	1687	31.48	Unknown	90.651	Poultry	100	OXA595-WT	S		S		S		S		S		S
CNRCH-02468	ERS28316266	Campylobacter jejuni	98.901	ST-10685	CC-21	male	91	49450	04/06/2024	Stools	1702617	26	1774	31.15	70634	97.681	Ruminant	100	OXA193-G57T	R		S		S		S		S		S
CNRCH-02469	ERS28316267	Campylobacter jejuni	98.942	ST-48	CC-48	male	71	40100	27/05/2024	Stools	1638925	24	1674	30.54	102308	97.831	Poultry	92.4	OXA61-G57T	R	GyrA-T86I	R		S		S		S		S
CNRCH-02470	ERS28316268	Campylobacter coli	99.015	ST-5150	CC-nd	male	70	37310	16/05/2024	Stools	1775718	51	1835	30.2	160004	80.03	Poultry	100	OXA489-G57T	R	GyrA-T86I	R		S	tet(O-32-O)	R		S		S
CNRCH-02471	ERS28316269	Campylobacter jejuni	98.521	ST-441	CC-nd	female	63	38260	24/04/2024	Stools	1628623	26	1657	30.12	100931;193626	97.681	Poultry	100	OXA193-WT	S	GyrA-T86I	R		S	tet(O)	R		S		S
CNRCH-02472	ERS28316270	Campylobacter jejuni	98.511	ST-2274	CC-nd	male	45	82290	21/05/2024	Blood	1821562	53	1949	28.42	194063;196101	98.28	Poultry	100	OXA193-WT	S	GyrA-T86I	R		S	tet(O)	R		S		S
CNRCH-02474	ERS28316271	Campylobacter jejuni	98.551	ST-356	CC-353	female	63	14400	22/05/2024	Stools	1706852	26	1818	30	80914	94.465	Poultry	100	Absent OXA	S		S		S		S		S		S
CNRCH-02475	ERS28316272	Campylobacter jejuni	98.999	ST-122	CC-206	female	32	65120	22/05/2024	Stools	1680263	25	1727	31	190739	98.504	Ruminant	100	OXA193-WT	S	GyrA-T86I	R		S	tet(O-32-O)	R		S		S
CNRCH-02476	ERS28316273	Campylobacter jejuni	98.688	ST-51	CC-443	female	53	44800	25/05/2024	Stools	1626682	23	1688	31.39	Unknown	90.426	Poultry	100	OXA595-WT	S		S		S		S		S		S
CNRCH-02477	ERS28316274	Campylobacter jejuni	98.944	ST-14316	CC-21	female	20	59960	21/05/2024	Stools	1638187	26	1665	29.81	Unknown	94.914	Unknown		OXA61-G57T	R		S		S		S		S		S
CNRCH-02478	ERS28316275	Campylobacter jejuni	98.903	ST-6175	CC-21	male	65	50000	04/06/2024	Stools	1718792	35	1777	29.6	173839	98.429	Poultry	100	OXA184-PROM2024	R	GyrA-T86I	R		S	tet(O)	R		S		S
CNRCH-02479	ERS28316276	Campylobacter jejuni	97.813	ST-12347	CC-nd	female	62	86500	21/05/2024	Stools	1733494	85	1780	27.22	119583	36.425	Poultry	100	OXA184-PROM2024	R	GyrA-T86I	R		S	tet(O)	R		S		S
CNRCH-02480	ERS28316277	Campylobacter jejuni	99.096	ST-10298	CC-21	female	2	65800	27/05/2024	Stools	1664352	34	1705	29.65	35191;136276	98.953	Ruminant	100	OXA193-G57T	R	GyrA-T86I	R		S	tet(O)	R		S		S
CNRCH-02481	ERS28316278	Campylobacter jejuni	98.88	ST-50	CC-21	male	27	37130	21/05/2024	Stools	1751469	34	1823	29.74	612;118299	98.205	Poultry	100	OXA451-G57T	R		S		S		S		S		S
CNRCH-02482	ERS28316279	Campylobacter jejuni	98.56	ST-10846	CC-353	male	5	76410	04/06/2024	Stools	1678929	32	1715	28.88	173640	91.997	Poultry	100	OXA193-G57T	R	GyrA-T86I	R		S	tet(O-32-O)	R		S		S
CNRCH-02483	ERS28316280	Campylobacter jejuni	98.415	ST-969	CC-354	male	29	51420	16/05/2024	Stools	1693904	33	1769	28.76	1474;23184	92.371	Poultry	100	OXA577-WT	S	GyrA-T86I	R		S		S		S		S
CNRCH-02484	ERS28316281	Campylobacter jejuni	99.075	ST-19	CC-21	female	64	38260	13/05/2024	Stools	1649203	32	1710	30.44	35227	99.402	Poultry	100	OXA193-WT	S	GyrA-T86I	R		S		S		S		S
CNRCH-02485	ERS28316282	Campylobacter jejuni	98.583	ST-51	CC-443	male	58	64320	22/05/2024	Stools	1669906	25	1757	30.68	160615	98.803	Poultry	100	OXA193-G57T	R		S		S	tet(O)	R		S		S
CNRCH-02486	ERS28316283	Campylobacter jejuni	98.91	ST-6175	CC-21	female	3	1390	15/05/2024	Stools	1724022	39	1784	29.97	173839	99.327	Poultry	100	OXA184-PROM2024	R	GyrA-T86I	R		S	tet(O)	R		S		S
CNRCH-02487	ERS28316284	Campylobacter jejuni	98.523	ST-12109	CC-nd	female	5	64410	25/05/2024	Stools	1840647	75	1950	28.93	196122;196123	94.316	Poultry	100	OXA193-WT	S	GyrA-T86I	R		S	tet(O)	R		S		S
CNRCH-02488	ERS28316285	Campylobacter jejuni	98.964	ST-475	CC-48	female	17	38330	19/05/2024	Stools	1677485	25	1708	31.2	154316	98.579	Ruminant	100	OXA587-WT	S		S		S		S		S		S
CNRCH-02489	ERS28316286	Campylobacter jejuni	98.568	ST-10846	CC-353	male	0	69655	18/05/2024	Stools	1720821	34	1789	30.21	173640	95.812	Poultry	100	OXA193-G57T	R	GyrA-T86I	R		S	tet(O-32-O)	R		S		S
CNRCH-02490	ERS28316287	Campylobacter jejuni	98.963	ST-21	CC-21	male	27	64400	18/05/2024	Stools	1687483	31	1745	30	Unknown	98.878	Ruminant	100	OXA193-WT	S		S		S		S		S		S
CNRCH-02491	ERS28316288	Campylobacter jejuni	98.985	ST-50	CC-21	female	94	62770	24/05/2024	Stools	1678761	47	1726	30.64	160511	97.831	Poultry	100	OXA193-WT	S	GyrA-T86I	R		S	tet(O)	R		S		S
CNRCH-02492	ERS28316289	Campylobacter jejuni	99.056	ST-50	CC-21	male	3	97470	17/05/2024	Stools	1653180	23	1698	30.43	159259;159304	97.681	Poultry	100	OXA193-WT	S	GyrA-T86I	R		S	tet(O)	R		S		S
CNRCH-02493	ERS28316290	Campylobacter jejuni	99.189	ST-267	CC-283	male	76	23700	25/05/2024	Stools	1588757	26	1598	29.92	64781	96.933	Poultry	100	OXA193-WT	S		S		S		S		S		S
CNRCH-02494	ERS28316291	Campylobacter jejuni	98.957	ST-6089	CC-21	female	5	40280	17/05/2024	Stools	1702098	35	1760	30.71	21888	97.008	Poultry	100	OXA193-WT	S		S		S		S		S		S
CNRCH-02495	ERS28316292	Campylobacter fetus	99.78	n/a	n/a	male	82	54600	10/05/2024	Fluid	1737355	50	1726	33.2	Unknown	3.74	Unknown		Absent OXA	S		S		S		S		S		S
CNRCH-02496	ERS28316293	Campylobacter jejuni	99.065	ST-10298	CC-21	male	47	62170	18/05/2024	Stools	1680399	45	1736	30.09	136276	98.953	Ruminant	100	OXA193-WT	S	GyrA-T86I	R		S		S		S		S
CNRCH-02497	ERS28316294	Campylobacter jejuni	99.016	ST-19	CC-21	female	22	51000	23/04/2024	Stools	1673780	33	1729	30.76	120355	98.728	Poultry	100	OXA193-WT	S	GyrA-T86I	R		S		S		S		S
CNRCH-02498	ERS28316295	Campylobacter coli	98.849	ST-1016	CC-828	male	68	79230	21/05/2024	Stools	1772135	23	1842	31.48	159027;159093	91.249	Pig	100	Absent OXA	S	GyrA-T86I	R	23S-A2075G	R	tet(O)	R		S		S		ANT(6)-Ig
CNRCH-02499	ERS28316296	Campylobacter jejuni	98.373	ST-354	CC-354	male	60	38110	30/04/2024	Stools	1702190	35	1776	29.69	48132	95.587	Poultry	100	OXA460-WT	S	GyrA-T86I	R		S	tet(O)	R		S		S
CNRCH-02500	ERS28316297	Campylobacter jejuni	99.259	ST-45	CC-45	male	69	23600	25/05/2024	Stools	1651107	38	1677	29.55	51313	97.532	Poultry	100	OXA193-WT	S		S		S		S		S		S
CNRCH-02501	ERS28316298	Campylobacter jejuni	98.967	ST-11328	CC-48	female	23	15000	28/05/2024	Stools	1638783	21	1666	29.9	30860	97.382	Poultry	73.83	OXA61-G57T	R		S		S		S		S		S
CNRCH-02502	ERS28316299	Campylobacter coli	99.268	ST-1595	CC-828	male	89	69600	04/06/2024	Stools	1678243	29	1720	30.97	194840;195822	96.26	Poultry	100	OXA193-G57T	R		S		S	tet(O)	R		S		S
CNRCH-02503	ERS28316300	Campylobacter jejuni	98.978	ST-50	CC-21	female	51	59880	04/06/2024	Stools	1684146	43	1728	30.91	192079	97.831	Poultry	100	OXA193-WT	S	GyrA-T86I	R		S	tet(O)	R		S		S
CNRCH-02504	ERS28316301	Campylobacter jejuni	98.051	ST-22	CC-22	male	9	51100	03/05/2024	Stools	1655117	34	1656	30.21	75167	97.083	Ruminant	99.83	OXA193-WT	S	GyrA-T86I	R		S	tet(O)	R		S		S
CNRCH-02506	ERS28316302	Campylobacter jejuni	98.545	ST-464	CC-464	female	7	51500	14/05/2024	Stools	1775561	63	1836	28.95	29099	94.615	Poultry	100	OXA594-WT	S	GyrA-T86I	R		S	tet(O-32-O)	R		S		S
CNRCH-02507	ERS28316303	Campylobacter jejuni	99.019	ST-19	CC-21	male	29	62170	25/05/2024	Stools	1692653	40	1742	35.67	120355	98.803	Poultry	100	OXA193-WT	S	GyrA-T86I	R		S		S		S		S
CNRCH-02508	ERS28316304	Campylobacter jejuni	97.866	ST-12256	CC-nd	female	41	14400	17/05/2024	Stools	1583223	21	1610	29.43	119961;195098	79.506	Poultry	100	OXA633-PROM2024	R	GyrA-T86I	R		S		S		S		S
CNRCH-02509	ERS28316305	Campylobacter jejuni	98.949	ST-50	CC-21	female	0	53230	21/05/2024	Stools	1632974	32	1655	30	612	98.28	Poultry	100	OXA451-G57T	R		S		S		S		S		S
CNRCH-02510	ERS28316306	Campylobacter jejuni	99.019	ST-19	CC-21	male	71	50320	18/05/2024	Stools	1673748	33	1734	30.73	120355	98.878	Poultry	100	OXA193-WT	S	GyrA-T86I	R		S		S		S		S
CNRCH-02511	ERS28316307	Campylobacter coli	99.041	ST-11781	CC-828	female	5	14400	18/05/2024	Stools	1668680	34	1690	31.26	173737	62.678	Poultry	100	Absent OXA	S	GyrA-T86I	R		S	tet(O)	R		S		S
CNRCH-02512	ERS28316308	Campylobacter coli	98.947	ST-1770	CC-828	male	67	62170	28/05/2024	Stools	1673024	26	1689	32.92	196779	69.409	Poultry	100	Absent OXA	S	GyrA-T86I	R		S	tet(O-32-O)	R		S		S
CNRCH-02513	ERS28316309	Campylobacter jejuni	99.05	ST-10298	CC-21	male	21	62130	18/05/2024	Stools	1679877	47	1733	30.49	136276	98.953	Ruminant	100	OXA193-WT	S	GyrA-T86I	R		S		S		S		S
CNRCH-02514	ERS28316310	Campylobacter jejuni	99.069	ST-1039	CC-nd	male	19	51360	12/04/2024	Stools	1680644	32	1716	30.22	138068	94.54	Poultry	81.7	OXA193-WT	S	GyrA-T86I	R		S		S		S		S
CNRCH-02515	ERS28316311	Campylobacter jejuni	98.444	ST-354	CC-354	male	10	76360	11/05/2024	Stools	1770238	35	1877	30.03	46997	98.953	Poultry	100	OXA460-WT	S	GyrA-T86I	R		S	tet(O)	R		S		S
CNRCH-02516	ERS28316312	Campylobacter jejuni	99.101	ST-10298	CC-21	male	5	38870	02/05/2024	Stools	1620047	34	1658	29.41	35191;136276	98.803	Ruminant	100	OXA193-WT	S	GyrA-T86I	R		S		S		S		S
CNRCH-02517	ERS28316313	Campylobacter coli	99.137	ST-860	CC-828	female	29	76500	16/05/2024	Stools	1735393	35	1796	30.4	194254	83.695	Poultry	100	OXA594-G57T	R	GyrA-T86I	R		S	tet(O)	R		S		S
CNRCH-02518	ERS28316314	Campylobacter fetus	99.552	n/a	n/a	male	68	30560	17/05/2024	Blood	1748405	44	1802	33.43	Unknown	3.74	Unknown		Absent OXA	S	GyrA-T87I	R		S		S		S		S
CNRCH-02519	ERS28316315	Campylobacter jejuni	98.422	ST-524	CC-353	male	39	59141	21/05/2024	Stools	1714156	42	1774	29.24	43431	90.576	Poultry	100	Absent OXA	S	GyrA-T86I	R		S		S		S		S
CNRCH-02520	ERS28316316	Campylobacter jejuni	99.032	ST-50	CC-21	female	71	14400	17/05/2024	Stools	1679444	41	1729	30.15	160511	97.607	Poultry	100	OXA193-WT	S	GyrA-T86I	R		S	tet(O)	R		S		S
CNRCH-02521	ERS28316317	Campylobacter jejuni	99.059	ST-50	CC-21	male	4	70200	24/05/2024	Stools	1661946	24	1712	31.38	192079	97.906	Poultry	100	OXA193-WT	S	GyrA-T86I	R		S	tet(O)	R		S		S
CNRCH-02522	ERS28316318	Campylobacter coli	99.046	ST-962	CC-828	female	26	1160	22/05/2024	Stools	1775696	30	1829	29.7	139308	92.072	Poultry	100	Absent OXA	S		S		S	tet(O)	R		S		S		ANT(6)-Ig
CNRCH-02523	ERS28316319	Campylobacter jejuni	98.442	ST-400	CC-353	male	3	70240	22/05/2024	Stools	1734436	50	1798	28.88	35239	89.23	Poultry	100	OXA489-G57T	R		S		S		S		S		S
CNRCH-02524	ERS28316320	Campylobacter jejuni	99.106	ST-19	CC-21	male	42	69480	19/05/2024	Stools	1676471	31	1748	30.52	35227	99.177	Poultry	100	OXA193-WT	S	GyrA-T86I	R		S		S		S		S
CNRCH-02525	ERS28316321	Campylobacter jejuni	98.526	ST-6522	CC-443	male	2	46090	24/05/2024	Stools	1663655	30	1729	30.1	137830	98.953	Poultry	100	OXA576-WT	S	GyrA-T86I	R		S	tet(O)	R		S		S
CNRCH-02526	ERS28316322	Campylobacter jejuni	99.099	ST-21	CC-21	female	89	59128	22/05/2024	Stools	1661568	35	1711	31	79739;102346	99.327	Ruminant	100	OXA193-G57T	R	GyrA-T86I	R		S	tet(O)	R		S		S
CNRCH-02527	ERS28316323	Campylobacter jejuni	98.964	ST-475	CC-48	male	27	93100	14/05/2024	Stools	1672553	27	1716	30.22	156159	99.476	Ruminant	100	OXA193-WT	S		S		S		S		S		S
CNRCH-02528	ERS28316324	Campylobacter jejuni	99.08	ST-19	CC-21	male	14	56000	16/05/2024	Stools	1649308	30	1709	30.7	35227;35345	98.579	Poultry	100	OXA193-WT	S	GyrA-T86I	R		S		S		S		S
CNRCH-02529	ERS28316325	Campylobacter jejuni	97.9	ST-14997	CC-42	male	59	38690	13/05/2024	Stools	1597028	27	1612	32.33	10957;14959	97.158	Ruminant	100	Absent OXA	S	GyrA-T86I	R		S	tet(O-32-O)	R		S		S		ANT(6)-If-aadE
CNRCH-02530	ERS28316326	Campylobacter jejuni	98.596	ST-52	CC-52	male	9	67560	15/05/2024	Stools	1672984	27	1744	30.67	157284	98.13	Poultry	100	OXA603-WT	S	GyrA-T86I	R		S		S		S		S
CNRCH-02531	ERS28316327	Campylobacter jejuni	97.958	ST-6532	CC-42	female	64	37550	15/05/2024	Stools	1635902	28	1672	31.96	14959	93.119	Poultry	98.83	Absent OXA	S	GyrA-T86I	R		S	tet(O-32-O)	R		S		S		ANT(6)-If-aadE
CNRCH-02532	ERS28316328	Campylobacter jejuni	98.079	ST-22	CC-22	female	23	53100	27/05/2024	Stools	1646649	36	1664	29.97	70553	97.906	Ruminant	98.17	OXA597-WT	S	GyrA-T86I	R		S		S		S		S
CNRCH-02533	ERS28316329	Campylobacter jejuni	98.94	ST-48	CC-48	male	9	59330	28/05/2024	Stools	1639239	25	1673	30.72	102308	97.756	Poultry	93.9	OXA61-G57T	R	GyrA-T86I	R		S		S		S		S
CNRCH-02534	ERS28316330	Campylobacter jejuni	98.577	ST-9766	CC-52	male	3	38870	13/05/2024	Stools	1633981	28	1683	30.86	185969	98.504	Poultry	100	OXA603-WT	S		S		S		S		S		S
CNRCH-02535	ERS28316331	Campylobacter coli	98.685	ST-14731	CC-828	female	76	7500	02/05/2024	Blood	1774583	57	1836	28.89	135579	47.42	Pig	100	OXA193-G57T	R	GyrA-T86I	R	23S-A2075G	R	tet(O)	R		S		S
CNRCH-02536	ERS28316332	Campylobacter jejuni	98.962	ST-475	CC-48	female	31	49260	29/05/2024	Stools	1635776	24	1657	30.75	154195;154265	97.831	Ruminant	100	OXA193-WT	S		S		S		S		S		S
CNRCH-02537	ERS28316333	Campylobacter coli	99.11	ST-860	CC-828	female	0	13014	23/05/2024	Stools	1650903	31	1679	30.32	18428;157067	77.711	Poultry	100	Absent OXA	S		S	23S-A2075G	R	tet(O)	R		S		S
CNRCH-02538	ERS28316334	Campylobacter coli	98.961	ST-1770	CC-828	male	5	37270	30/05/2024	Stools	1672042	27	1691	31.67	196779	69.484	Poultry	100	Absent OXA	S	GyrA-T86I	R		S	tet(O-32-O)	R		S		S
CNRCH-02539	ERS28316335	Campylobacter jejuni	98.457	ST-354	CC-354	male	74	37320	29/05/2024	Stools	1792215	54	1894	29.44	5106	97.981	Poultry	100	OXA460-WT	S	GyrA-T86I	R		S	tet(O)	R		S		S
CNRCH-02540	ERS28316336	Campylobacter jejuni	98.479	ST-49	CC-49	male	9	69100	04/06/2024	Stools	1643840	28	1699	30.64	38622	96.111	Poultry	100	OXA461-WT	S		S		S		S		S		S
CNRCH-02541	ERS28316337	Campylobacter jejuni	99.043	ST-19	CC-21	female	7	40500	30/05/2024	Stools	1617661	38	1657	30.32	19368	96.933	Poultry	100	OXA193-WT	S		S		S	tet(O)	R		S		S
CNRCH-02542	ERS28316338	Campylobacter jejuni	98.728	ST-2803	CC-nd	female	20	53100	01/06/2024	Stools	1639554	19	1698	31.63	194959	91.623	Ruminant	81.77	Absent OXA	S		S		S		S		S		S
CNRCH-02543	ERS28316339	Campylobacter jejuni	97.742	ST-677	CC-677	male	66	23000	05/06/2024	Stools	1600495	34	1667	30.5	162437	98.355	Environment	100	OXA447-WT	S		S		S		S		S		S
CNRCH-02544	ERS28316340	Campylobacter jejuni	98.701	ST-51	CC-443	male	0	50450	23/05/2024	Stools	1625907	21	1690	30.19	Unknown	89.604	Poultry	100	OXA595-WT	S	GyrA-T86I	R		S		S		S		S
CNRCH-02545	ERS28316341	Campylobacter jejuni	99.065	ST-19	CC-21	female	2	38260	22/05/2024	Stools	1677295	34	1750	30.79	35227	99.028	Poultry	100	OXA193-WT	S	GyrA-T86I	R		S		S		S		S
CNRCH-02546	ERS28316342	Campylobacter jejuni	99.066	ST-19	CC-21	female	50	62600	05/06/2024	Stools	1648970	32	1709	30.47	49266	99.177	Poultry	100	OXA193-WT	S	GyrA-T86I	R		S		S		S		S
CNRCH-02547	ERS28316343	Campylobacter jejuni	99.209	ST-230	CC-45	male	72	54530	26/05/2024	Stools	1590239	24	1595	30.58	172641	98.055	Poultry	100	OXA193-WT	S		S		S		S		S		S
CNRCH-02548	ERS28316344	Campylobacter jejuni	98.94	ST-48	CC-48	male	28	37000	29/05/2024	Stools	1641323	21	1672	32.1	102308	98.579	Poultry	77.77	OXA61-WT	S		S		S		S		S		S
CNRCH-02549	ERS28316345	Campylobacter jejuni	98.305	ST-1044	CC-658	female	5	83270	01/06/2024	Stools	1642028	25	1698	30.84	101132	95.438	Poultry	100	OXA193-WT	S	GyrA-T86I	R		S		S		S		S
CNRCH-02550	ERS28316346	Campylobacter jejuni	98.071	ST-2861	CC-nd	male	68	64210	28/05/2024	Stools	1608730	18	1638	33.33	194518	98.579	Poultry	99.47	OXA193-WT	S		S		S		S		S		S
CNRCH-02552	ERS28316347	Campylobacter jejuni	99.581	ST-10027	CC-21	female	51	59910	04/06/2024	Stools	1617694	24	1667	31.04	195064	98.504	Ruminant	100	OXA193-WT	S		S		S		S		S		S
CNRCH-02553	ERS28316348	Campylobacter jejuni	99.011	ST-19	CC-21	female	19	69700	28/05/2024	Stools	1681970	34	1763	30.85	35227;35232	98.429	Poultry	100	OXA193-G57T	R	GyrA-T86I	R		S		S		S		S
CNRCH-02554	ERS28316349	Campylobacter jejuni	99.12	ST-53	CC-21	female	4	33063	03/06/2024	Stools	1618859	28	1658	29.61	155036	97.083	Ruminant	100	OXA611-WT	S	GyrA-T86I	R		S	tet(O)	R		S		S
CNRCH-02555	ERS28316350	Campylobacter coli	98.912	ST-8195	CC-828	male	70	59400	06/06/2024	Stools	1647988	32	1678	33.66	193529	97.158	Poultry	100	OXA193-G57T	R	GyrA-T86I;GyrA-D90N	R		S	tet(O-32-O)	R		S		S		ANT(6)-If-aadE	ANT(9)-Ic-aad9
CNRCH-02556	ERS28316351	Campylobacter jejuni	98.543	ST-464	CC-464	female	11	13012	24/05/2024	Stools	1733725	49	1781	28.35	196730	98.878	Poultry	100	OXA193-G57T	R	GyrA-T86I	R		S	tet(O-32-O)	R		S		S
CNRCH-02557	ERS28316352	Campylobacter jejuni	98.995	ST-14641	CC-nd	female	6	64700	30/05/2024	Stools	1658754	32	1710	30.09	13791	95.512	Ruminant	100	OXA193-G57T	R	GyrA-T86I	R		S		S		S		S
CNRCH-02558	ERS28316353	Campylobacter jejuni	98.975	ST-475	CC-48	male	67	59200	28/05/2024	Stools	1634328	32	1653	30.41	154265	97.756	Ruminant	100	OXA193-WT	S		S		S		S		S		S
CNRCH-02559	ERS28316354	Campylobacter jejuni	98.971	ST-48	CC-48	male	79	13400	31/05/2024	Stools	1642088	20	1672	31.3	30860;136143	96.485	Ruminant	81.63	OXA61-G57T	R		S		S		S		S		S
CNRCH-02560	ERS28316355	Campylobacter jejuni	98.555	ST-6522	CC-443	male	1	40280	30/05/2024	Stools	1623704	29	1681	29.72	102864	98.953	Poultry	100	OXA193-G57T	R	GyrA-T86I	R		S	tet(O)	R		S		S
CNRCH-02561	ERS28316356	Campylobacter jejuni	99.031	ST-137	CC-45	male	57	37170	27/05/2024	Stools	1595530	22	1597	31.09	37608	98.28	Poultry	100	OXA193-WT	S		S		S		S		S		S
CNRCH-02562	ERS28316357	Campylobacter jejuni	97.737	ST-677	CC-677	female	56	37170	27/05/2024	Stools	1631863	36	1692	30.44	162437	98.429	Environment	100	OXA447-WT	S		S		S		S		S		S
CNRCH-02563	ERS28316358	Campylobacter jejuni	98.135	ST-22	CC-22	male	65	24170	30/05/2024	Stools	1646253	31	1667	30	198347	95.438	Ruminant	98.43	OXA592-WT	S		S		S		S		S		S
CNRCH-02564	ERS28316359	Campylobacter jejuni	99.078	ST-6089	CC-21	male	6	64230	27/05/2024	Stools	1661326	37	1711	30.59	21888	96.859	Poultry	100	OXA193-WT	S		S		S		S		S		S
CNRCH-02566	ERS28316360	Campylobacter jejuni	99.034	ST-21	CC-21	male	26	46000	31/05/2024	Stools	1698977	37	1768	30.84	Unknown	96.26	Ruminant	100	OXA193-G57T	R	GyrA-T86I	R		S	tet(O)	R		S		S
CNRCH-02567	ERS28316361	Campylobacter jejuni	97.929	ST-14998	CC-42	male	70	78000	30/05/2024	Stools	1595201	29	1614	32.34	193115	95.438	Ruminant	100	Absent OXA	S	GyrA-T86I	R		S	tet(O-32-O)	R		S		S		ANT(6)-If-aadE
CNRCH-02569	ERS28316362	Campylobacter jejuni	98.974	ST-21	CC-21	female	14	25110	02/06/2024	Stools	1688412	32	1734	30.44	Unknown	98.878	Ruminant	100	OXA193-WT	S		S		S		S		S		S
CNRCH-02570	ERS28316363	Campylobacter jejuni	98.933	ST-50	CC-21	female	15	13150	30/05/2024	Stools	1647139	29	1700	30.76	3006	92.82	Poultry	100	OXA193-G57T	R	GyrA-T86I	R		S	tet(O)	R		S		S
CNRCH-02571	ERS28316364	Campylobacter jejuni	98.008	ST-22	CC-22	female	81	46300	02/06/2024	Stools	1655202	33	1662	30.36	75167	97.681	Ruminant	99.67	OXA193-WT	S		S		S	tet(O)	R		S		S
CNRCH-02572	ERS28316365	Campylobacter jejuni	98.943	ST-48	CC-48	male	18	54200	24/05/2024	Stools	1639626	26	1667	30.73	30860	97.233	Unknown		OXA61-G57T	R	GyrA-T86I	R		S		S		S		S
CNRCH-02573	ERS28316366	Campylobacter jejuni	98.038	ST-22	CC-22	female	71	59200	30/05/2024	Stools	1602132	31	1617	30.03	54187	98.579	Ruminant	99.5	OXA193-WT	S		S		S		S		S		S
CNRCH-02574	ERS28316367	Campylobacter coli	98.959	ST-8104	CC-828	female	28	64240	28/05/2024	Stools	1688296	32	1728	29.5	188997	94.69	Poultry	100	Absent OXA	S	GyrA-T86I	R		S	tet(O)	R		S		S
CNRCH-02575	ERS28316368	Campylobacter jejuni	98.928	ST-11328	CC-48	male	8	67370	25/05/2024	Stools	1639153	22	1665	30.36	30860	97.233	Unknown		OXA61-G57T	R		S		S		S		S		S
CNRCH-02578	ERS28316369	Campylobacter jejuni	99.092	ST-21	CC-21	female	2	59121	29/05/2024	Stools	1661180	31	1710	30.58	79739;102346	99.327	Ruminant	100	OXA193-G57T	R	GyrA-T86I	R		S	tet(O)	R		S		S
CNRCH-02579	ERS28316370	Campylobacter jejuni	99.249	ST-45	CC-45	male	14	78380	29/05/2024	Stools	1605531	28	1618	30.64	136932;136935	98.355	Poultry	100	OXA193-WT	S		S		S		S		S		S
CNRCH-02580	ERS28316371	Campylobacter jejuni	98.901	ST-50	CC-21	female	14	38690	27/05/2024	Stools	1704243	35	1759	30.49	48114	98.055	Poultry	100	OXA193-WT	S	GyrA-T86I	R		S		S		S		S
CNRCH-02581	ERS28316372	Campylobacter jejuni	98.889	ST-917	CC-21	male	40	70220	31/05/2024	Stools	1702971	26	1785	30.46	67983	96.036	Ruminant	100	OXA193-WT	S		S		S		S		S		S
CNRCH-02582	ERS28316373	Campylobacter coli	99.026	ST-827	CC-828	male	58	13009	11/06/2024	Blood	1659346	24	1691	31.62	65291;160053	92.446	Poultry	100	OXA489-G57T	R	GyrA-T86I	R	23S-A2075G	R	tet(O)	R		S		S
CNRCH-02583	ERS28316374	Campylobacter jejuni	98.937	ST-48	CC-48	male	16	37170	28/05/2024	Stools	1641512	20	1674	30.8	102308	98.504	Poultry	82.1	OXA61-WT	S		S		S		S		S		S
CNRCH-02584	ERS28316375	Campylobacter jejuni	98.346	ST-1044	CC-658	male	57	40270	28/05/2024	Stools	1606589	28	1636	31.11	69937	97.532	Ruminant	100	OXA193-WT	S		S		S		S		S		S
CNRCH-02585	ERS28316376	Campylobacter jejuni	98.53	ST-6522	CC-443	male	30	57820	14/05/2024	Stools	1663217	28	1730	29.75	137830	98.953	Poultry	100	OXA576-WT	S	GyrA-T86I	R		S	tet(O)	R		S		S
CNRCH-02587	ERS28316377	Campylobacter jejuni	98.058	ST-42	CC-42	female	65	27620	28/05/2024	Stools	1581171	25	1607	30.68	174664	96.933	Ruminant	100	Absent OXA	S	GyrA-T86I	R		S		S		S		S
CNRCH-02589	ERS28316378	Campylobacter jejuni	97.94	ST-587	CC-362	male	23	78930	28/05/2024	Stools	1590313	32	1627	30.16	158012	95.961	Environment	100	OXA193-WT	S		S		S		S		S		S
CNRCH-02590	ERS28316379	Campylobacter jejuni	98.536	ST-356	CC-353	male	7	37320	30/05/2024	Stools	1713389	26	1804	30.12	80914	94.166	Poultry	100	Absent OXA	S		S		S	tet(O)	R		S		S
CNRCH-02591	ERS28316380	Campylobacter coli	99.065	ST-827	CC-828	male	38	40990	30/05/2024	Stools	1661505	26	1687	31.04	124209	98.13	Poultry	100	OXA489-WT	S		S		S	tet(O)	R		S		S		ANT(6)-Ig
CNRCH-02592	ERS28316381	Campylobacter coli	99.07	ST-825	CC-828	male	60	13260	27/05/2024	Stools	1634291	21	1661	31.52	76802	97.457	Poultry	100	OXA193-WT	S		S		S		S		S		S
CNRCH-02593	ERS28316382	Campylobacter jejuni	98.497	ST-5484	CC-460	female	7	92500	22/05/2024	Stools	1750349	50	1814	28.22	161841	94.989	Poultry	100	OXA193-G57T	R	GyrA-T86I	R		S		S		S		S
CNRCH-02594	ERS28316383	Campylobacter coli	99.192	ST-855	CC-828	female	77	97470	03/06/2024	Stools	1687209	24	1714	31.04	27571	96.036	Poultry	100	OXA489-WT	S		S		S	tet(O)	R		S		S
CNRCH-02595	ERS28316384	Campylobacter jejuni	98.995	ST-48	CC-48	male	21	77130	03/06/2024	Stools	1640873	23	1668	30.65	102308	98.504	Ruminant	72.5	OXA61-WT	S		S		S		S		S		S
CNRCH-02596	ERS28316385	Campylobacter jejuni	98.53	ST-904	CC-607	male	5	40090	07/06/2024	Stools	1769871	41	1853	29.39	174623	94.914	Poultry	100	OXA184-PROM2024	R	GyrA-T86I	R		S	tet(O)	R		S		S
CNRCH-02597	ERS28316386	Campylobacter jejuni	99.009	ST-122	CC-206	female	25	15590	08/06/2024	Stools	1633955	26	1676	30.46	190721	98.878	Ruminant	100	OXA193-WT	S	GyrA-T86I	R		S		S		S		S
CNRCH-02598	ERS28316387	Campylobacter jejuni	99.037	ST-122	CC-206	male	75	70200	08/06/2024	Stools	1634110	30	1673	30.9	190721	98.878	Ruminant	100	OXA193-WT	S	GyrA-T86I	R		S		S		S		S
CNRCH-02599	ERS28316388	Campylobacter jejuni	99.027	ST-19	CC-21	female	0	70200	03/06/2024	Stools	1671882	52	1719	30.06	16118	99.102	Poultry	100	OXA193-G57T	R	GyrA-T86I	R		S		S		S		S
CNRCH-02600	ERS28316389	Campylobacter jejuni	98.985	ST-10298	CC-21	male	6	13400	05/06/2024	Stools	1717246	48	1777	29.83	136276	98.878	Ruminant	100	OXA193-WT	S	GyrA-T86I	R		S		S		S		S
CNRCH-02601	ERS28316390	Campylobacter jejuni	98.943	ST-917	CC-21	female	40	62138	07/06/2024	Stools	1701921	25	1782	30.08	70634;70637	96.933	Ruminant	100	OXA193-G57T	R		S		S		S		S		S
CNRCH-02602	ERS28316391	Campylobacter jejuni	98.49	ST-441	CC-nd	male	43	69930	30/05/2024	Blood	1655809	33	1689	29.7	193626	97.607	Poultry	100	OXA193-WT	S	GyrA-T86I	R		S	tet(O)	R		S		S
CNRCH-02603	ERS28316392	Campylobacter jejuni	98.118	ST-22	CC-22	female	5	33500	31/05/2024	Stools	1657847	67	1673	30.45	75658	97.906	Ruminant	98.37	OXA597-WT	S		S		S		S		S		S
CNRCH-02604	ERS28316393	Campylobacter jejuni	99.226	ST-383	CC-283	male	61	41100	07/06/2024	Stools	1637593	25	1665	30.04	106903	97.382	Poultry	100	OXA193-WT	S		S		S		S		S		S
CNRCH-02605	ERS28316394	Campylobacter jejuni	99.089	ST-1039	CC-nd	female	4	46100	03/06/2024	Stools	1679451	29	1722	29.59	138068	93.942	Poultry	83.8	OXA193-WT	S	GyrA-T86I	R		S		S		S		S
CNRCH-02606	ERS28316395	Campylobacter jejuni	98.41	ST-49	CC-49	female	59	28200	30/05/2024	Stools	1645289	26	1705	30.65	67938;99947	98.28	Poultry	100	OXA461-WT	S	GyrA-T86I	R		S		S		S		S
CNRCH-02607	ERS28316396	Campylobacter jejuni	98.671	ST-51	CC-443	male	9	33450	10/06/2024	Stools	1623541	27	1682	30.52	Unknown	90.352	Poultry	100	OXA595-WT	S		S		S		S		S		S
CNRCH-02608	ERS28316397	Campylobacter jejuni	99.052	ST-10298	CC-21	male	65	64210	08/06/2024	Stools	1718240	64	1773	29.42	136276	98.803	Ruminant	100	OXA193-WT	S	GyrA-T86I	R		S		S		S		S
CNRCH-02609	ERS28316398	Campylobacter jejuni	99.098	ST-50	CC-21	male	26	40990	01/06/2024	Stools	1681908	48	1723	30.75	192079	97.831	Poultry	100	OXA193-WT	S	GyrA-T86I	R		S	tet(O)	R		S		S
CNRCH-02610	ERS28316399	Campylobacter jejuni	97.926	ST-587	CC-362	male	88	37320	09/06/2024	Stools	1591010	30	1631	30.03	158012;174716	96.559	Environment	100	OXA193-WT	S		S		S		S		S		S
CNRCH-02611	ERS28316400	Campylobacter jejuni	98.844	ST-44	CC-21	male	88	67100	27/05/2024	Stools	1622792	30	1655	31.1	Unknown	98.953	Poultry	100	OXA193-G57T	R	GyrA-T86I	R		S		S		S		S
CNRCH-02612	ERS28316401	Campylobacter jejuni	98.999	ST-122	CC-206	male	77	64121	01/06/2024	Stools	1716268	33	1782	30.06	190647	98.355	Ruminant	100	OXA193-WT	S	GyrA-T86I	R		S	tet(O-32-O)	R		S		S
CNRCH-02613	ERS28316402	Campylobacter jejuni	98.532	ST-354	CC-354	male	60	59910	07/06/2024	Stools	1697835	32	1769	29	166226	98.654	Poultry	100	OXA460-WT	S	GyrA-T86I	R		S		S		S		S
CNRCH-02614	ERS28316403	Campylobacter jejuni	97.981	ST-22	CC-22	male	9	38690	22/05/2024	Stools	1611423	35	1611	30.49	81507	96.26	Ruminant	99.23	OXA193-WT	S		S		S		S		S		S
CNRCH-02616	ERS28316404	Campylobacter jejuni	99.153	ST-583	CC-45	male	79	35140	10/06/2024	Stools	1602766	25	1612	30.08	193700	97.831	Poultry	100	OXA193-WT	S		S		S		S		S		S
CNRCH-02617	ERS28316405	Campylobacter coli	99.109	ST-2323	CC-828	male	52	64990	05/06/2024	Stools	1711839	60	1752	30.68	16405	75.692	Poultry	100	OXA193-WT	S	GyrA-T86I	R		S	tet(O-32-O)	R		S		S
CNRCH-02618	ERS28316406	Campylobacter jejuni	99.096	ST-10298	CC-21	female	33	15002	07/06/2024	Stools	1665235	33	1705	30.15	35191;136276	98.878	Ruminant	100	OXA193-G57T	R	GyrA-T86I	R		S	tet(O)	R		S		S
CNRCH-02619	ERS28316407	Campylobacter jejuni	98.966	ST-48	CC-48	male	12	90100	08/06/2024	Stools	1640407	28	1669	30.5	30860;136143	96.41	Ruminant	86.43	OXA61-G57T	R		S		S		S		S		S
CNRCH-02620	ERS28316408	Campylobacter jejuni	98.528	ST-354	CC-354	female	53	46400	04/06/2024	Stools	1689455	39	1758	29.64	2511	96.559	Poultry	100	OXA460-WT	S	GyrA-T86I	R		S	tet(O)	R		S		S
CNRCH-02621	ERS28316409	Campylobacter jejuni	98.022	ST-42	CC-42	female	71	70110	06/06/2024	Stools	1618809	25	1652	30.88	157289;174664	96.709	Ruminant	100	Absent OXA	S		S		S		S		S		S
CNRCH-02622	ERS28316410	Campylobacter jejuni	98.41	ST-49	CC-49	male	69	79270	04/06/2024	Stools	1644778	25	1702	29.88	67938;99947	98.28	Poultry	100	OXA461-WT	S	GyrA-T86I	R		S		S		S		S
CNRCH-02623	ERS28316411	Campylobacter fetus	99.685	n/a	n/a	female	81	26200	01/06/2024	Blood	1806051	55	1812	33.75	Unknown	3.74	Unknown		Absent OXA	S	GyrA-D91Y	R		S	tet(44)	R		S		S		ANT(6)-Ib
CNRCH-02625	ERS28316412	Campylobacter jejuni	98.413	ST-49	CC-49	female	8	37500	07/06/2024	Stools	1693631	28	1759	29.14	67938	98.429	Poultry	100	OXA461-WT	S	GyrA-T86I	R		S		S		S		S
CNRCH-02626	ERS28316413	Campylobacter coli	98.917	ST-8195	CC-828	female	16	50750	12/06/2024	Stools	1646060	28	1675	33.54	193529;194241	97.008	Poultry	100	OXA193-G57T	R	GyrA-T86I	R		S	tet(O-32-O)	R		S		S		ANT(6)-If-aadE
CNRCH-02627	ERS28316414	Campylobacter jejuni	99.593	ST-47	CC-21	female	4	6400	02/06/2024	Stools	1615466	21	1668	30.95	195064	97.083	Ruminant	100	OXA193-WT	S		S		S		S		S		S
CNRCH-02628	ERS28316415	Campylobacter jejuni	98.926	ST-50	CC-21	female	34	37100	10/06/2024	Stools	1709186	33	1768	30.24	118052	98.803	Poultry	100	OXA193-WT	S	GyrA-T86I	R		S	tet(O-32-O)	R		S		S
CNRCH-02629	ERS28316416	Campylobacter jejuni	97.907	ST-14968	CC-nd	male	49	62460	03/06/2024	Stools	1664592	47	1723	29.62	192670	79.731	Unknown		OXA184-PROM2024	R	GyrA-T86I	R		S	tet(O)	R		S		S
CNRCH-02630	ERS28316417	Campylobacter jejuni	99.24	ST-8549	CC-45	female	70	37170	31/05/2024	Stools	1599154	23	1610	29.91	117470;136205	97.607	Poultry	100	OXA193-WT	S		S		S		S		S		S
CNRCH-02631	ERS28316418	Campylobacter jejuni	99.011	ST-122	CC-206	male	3	64230	05/06/2024	Stools	1714518	36	1780	30.56	190647;190739	98.429	Ruminant	100	OXA193-WT	S	GyrA-T86I	R		S	tet(O-32-O)	R		S		S
CNRCH-02632	ERS28316419	Campylobacter jejuni	98.073	ST-22	CC-22	female	82	50530	06/06/2024	Stools	1645774	31	1668	30.68	73530	98.355	Ruminant	97.5	OXA597-WT	S		S		S		S		S		S
CNRCH-02633	ERS28316420	Campylobacter jejuni	99.013	ST-122	CC-206	male	11	82800	12/06/2024	Stools	1668999	26	1715	31.38	190647	97.981	Ruminant	100	OXA193-G57T	R	GyrA-T86I	R		S	tet(O-32-O)	R		S		S
CNRCH-02634	ERS28316421	Campylobacter jejuni	98.552	ST-904	CC-607	male	32	40400	31/05/2024	Stools	1772663	36	1858	29.61	174623	94.839	Poultry	100	OXA184-PROM2024	R	GyrA-T86I	R		S	tet(O)	R		S		S
CNRCH-02635	ERS28316422	Campylobacter jejuni	99.019	ST-19	CC-21	male	8	50200	07/06/2024	Stools	1673561	34	1733	30.59	120355	98.953	Poultry	100	OXA193-WT	S	GyrA-T86I	R		S		S		S		S
CNRCH-02636	ERS28316423	Campylobacter jejuni	98.984	ST-14316	CC-21	male	11	37000	06/06/2024	Stools	1639179	27	1666	30.89	Unknown	94.989	Unknown		OXA61-G57T	R		S		S		S		S		S
CNRCH-02637	ERS28316424	Campylobacter jejuni	98.988	ST-50	CC-21	male	88	25200	28/05/2024	Stools	1618595	19	1648	30.95	173829	97.756	Poultry	100	OXA193-WT	S	GyrA-T86I	R		S	tet(O)	R		S		S
CNRCH-02638	ERS28316425	Campylobacter jejuni	98.754	ST-206	CC-206	male	1	83560	03/06/2024	Stools	1676198	36	1736	30.28	52197	94.839	Ruminant	90.77	OXA193-WT	S	GyrA-T86I	R		S	tet(O)	R		S		S
CNRCH-02639	ERS28316426	Campylobacter jejuni	99.105	ST-10298	CC-21	male	4	33490	08/06/2024	Stools	1664263	37	1707	30.35	35191;136276	98.878	Ruminant	100	OXA193-G57T	R	GyrA-T86I	R		S	tet(O)	R		S		S
CNRCH-02640	ERS28316427	Campylobacter coli	99.263	ST-1595	CC-828	male	73	50500	13/06/2024	Stools	1676700	24	1720	31.79	194840;195822	97.382	Poultry	100	OXA193-G57T	R		S		S	tet(O)	R		S		S
CNRCH-02641	ERS28316428	Campylobacter jejuni	98.949	ST-15002	CC-21	female	27	37600	30/05/2024	Stools	1703361	26	1779	30.58	81458	97.756	Ruminant	100	OXA193-WT	S		S		S		S		S		S
CNRCH-02642	ERS28316429	Campylobacter jejuni	99.054	ST-10298	CC-21	female	34	64230	07/06/2024	Stools	1662641	34	1706	30.18	35191;136276	98.878	Ruminant	100	OXA193-G57T	R	GyrA-T86I	R		S	tet(O)	R		S		S
CNRCH-02643	ERS28316430	Campylobacter jejuni	98.942	ST-48	CC-48	female	41	37110	07/06/2024	Stools	1639154	22	1673	30.23	30860	95.812	Unknown		OXA61-G57T	R		S		S		S		S		S
CNRCH-02644	ERS28316431	Campylobacter jejuni	99.171	ST-267	CC-283	female	74	19240	06/06/2024	Stools	1672922	33	1712	30.12	63047	97.307	Poultry	100	OXA193-WT	S		S		S		S		S		S
CNRCH-02645	ERS28316432	Campylobacter jejuni	98.96	ST-50	CC-21	female	19	27100	08/06/2024	Stools	1668402	54	1709	30.43	19438	98.205	Poultry	100	OXA451-G57T	R		S		S		S		S		S
CNRCH-02647	ERS28316433	Campylobacter jejuni	99.003	ST-50	CC-21	female	18	37330	07/06/2024	Stools	1668157	53	1708	30.11	19438	98.205	Poultry	100	OXA451-G57T	R		S		S		S		S		S
CNRCH-02648	ERS28316434	Campylobacter jejuni	98.411	ST-49	CC-49	male	55	37380	08/06/2024	Stools	1645400	29	1702	30.66	67938;99947	98.504	Poultry	100	OXA461-WT	S	GyrA-T86I	R		S		S		S		S
CNRCH-02649	ERS28316435	Campylobacter jejuni	99.023	ST-21	CC-21	female	3	69490	30/05/2024	Stools	1694403	33	1760	30.27	1769	98.055	Ruminant	100	OXA193-WT	S		S		S		S		S		S
CNRCH-02650	ERS28316436	Campylobacter jejuni	98.432	ST-49	CC-49	male	20	76480	29/05/2024	Stools	1645424	25	1706	31	67938;99947	98.355	Poultry	100	OXA461-WT	S	GyrA-T86I	R		S		S		S		S
CNRCH-02651	ERS28316437	Campylobacter jejuni	98.674	ST-51	CC-443	female	21	41150	08/06/2024	Stools	1625461	29	1687	30.86	Unknown	90.8	Poultry	100	OXA595-WT	S		S		S		S		S		S
CNRCH-02652	ERS28316438	Campylobacter jejuni	99.097	ST-21	CC-21	female	1	38110	21/05/2024	Stools	1655776	35	1702	30.09	21464	96.933	Ruminant	100	OXA193-G57T	R	GyrA-T86I	R		S	tet(O)	R		S		S
CNRCH-02653	ERS28316439	Campylobacter coli	99.089	ST-829	CC-828	female	11	69400	30/05/2024	Stools	1695385	23	1730	31.39	160079	93.119	Poultry	100	Absent OXA	S		S		S		S		S		S
CNRCH-02654	ERS28316440	Campylobacter jejuni	99	ST-122	CC-206	female	15	15130	06/06/2024	Stools	1714219	36	1774	30.53	190647;190739	98.429	Ruminant	100	OXA193-WT	S	GyrA-T86I	R		S	tet(O-32-O)	R		S		S
CNRCH-02655	ERS28316441	Campylobacter jejuni	98.949	ST-917	CC-21	male	48	70800	04/06/2024	Stools	1739857	27	1819	31.59	70637	97.083	Ruminant	100	OXA193-G57T	R		S		S		S		S		S
CNRCH-02656	ERS28316442	Campylobacter jejuni	98.117	ST-22	CC-22	male	61	46270	04/06/2024	Stools	1646881	29	1672	30.45	78197	97.607	Ruminant	98.63	OXA597-WT	S		S		S		S		S		S
CNRCH-02657	ERS28316443	Campylobacter jejuni	99	ST-50	CC-21	male	5	25000	11/06/2024	Stools	1676258	45	1723	31.04	Unknown	99.402	Poultry	100	OXA193-G57T	R		S		S		S		S		S
CNRCH-02658	ERS28316444	Campylobacter jejuni	99.055	ST-10298	CC-21	male	17	78930	12/06/2024	Stools	1716588	52	1777	29.94	136276	98.728	Ruminant	100	OXA193-WT	S	GyrA-T86I	R		S		S		S		S
CNRCH-02659	ERS28316445	Campylobacter jejuni	99.038	ST-572	CC-206	male	10	59600	05/06/2024	Stools	1678813	26	1726	31.19	83368	97.233	Poultry	100	OXA193-WT	S	GyrA-T86I	R		S	tet(O-32-O)	R		S		S		ANT(6)-If-aadE
CNRCH-02661	ERS28316446	Campylobacter jejuni	99.005	ST-2079	CC-48	male	75	82000	07/06/2024	Stools	1634329	29	1662	31.52	99723;99821	99.252	Ruminant	100	OXA193-WT	S	GyrA-T86I	R		S		S		S		S
CNRCH-02692	ERS28316447	Campylobacter jejuni	98.969	ST-48	CC-48	female	2	6220	08/06/2024	Stools	1641609	23	1671	30.83	Unknown	96.41	Ruminant	100	OXA61-G57T	R		S		S		S		S		S
CNRCH-02693	ERS28316448	Campylobacter jejuni	98.933	ST-50	CC-21	female	28	45100	22/05/2024	Stools	1700975	72	1741	30.74	192079	97.831	Poultry	100	OXA193-WT	S	GyrA-T86I	R		S	tet(O)	R		S		S
CNRCH-02695	ERS28316449	Campylobacter jejuni	99.021	ST-19	CC-21	male	91	22230	11/06/2024	Stools	1653012	25	1708	30.64	13836	98.654	Poultry	100	OXA193-WT	S		S		S		S		S		S
CNRCH-02696	ERS28316450	Campylobacter jejuni	99.099	ST-10298	CC-21	female	33	46270	08/06/2024	Stools	1656502	35	1702	29.51	35191;136276	98.878	Ruminant	100	OXA193-WT	S	GyrA-T86I	R		S		S		S		S
CNRCH-02700	ERS28316451	Campylobacter jejuni	97.833	ST-3923	CC-nd	female	68	40270	11/06/2024	Stools	1622977	45	1671	30.11	195005	98.355	Environment	100	OXA633-PROM2024	R		S		S		S		S		S
CNRCH-02701	ERS28316452	Campylobacter jejuni	98.952	ST-50	CC-21	female	25	37500	11/06/2024	Stools	1669246	50	1709	30.4	19438	98.205	Poultry	100	OXA451-G57T	R		S		S		S		S		S
CNRCH-02702	ERS28316453	Campylobacter jejuni	98.673	ST-51	CC-443	female	24	46400	12/06/2024	Stools	1625586	24	1685	30.12	Unknown	90.277	Poultry	100	OXA595-WT	S		S		S		S		S		S
CNRCH-02703	ERS28316454	Campylobacter jejuni	99.035	ST-572	CC-206	male	14	37100	10/06/2024	Stools	1718589	29	1777	30.79	99870	98.579	Ruminant	84	OXA193-G57T	R	GyrA-T86I	R		S	tet(O-32-O)	R		S		S		ANT(6)-If-aadE
CNRCH-02704	ERS28316455	Campylobacter fetus	99.588	n/a	n/a	male	88	38000	11/06/2024	Blood	1735429	45	1722	33.27	Unknown	3.74	Unknown		Absent OXA	S		S		S		S		S		S
CNRCH-02705	ERS28316456	Campylobacter jejuni	99.11	ST-19	CC-21	female	24	27600	08/06/2024	Stools	1663972	33	1725	29.91	55494	98.579	Poultry	100	OXA193-WT	S		S		S		S		S		S
CNRCH-02708	ERS28316457	Campylobacter jejuni	98.98	ST-14922	CC-21	male	26	50470	14/06/2024	Stools	1670541	35	1713	30.23	8194	98.28	Poultry	100	OXA451-WT	S		S		S		S		S		S
CNRCH-02709	ERS28316458	Campylobacter coli	99.154	ST-860	CC-828	male	1	85210	20/06/2024	Stools	1734351	39	1792	30.79	194254	81.526	Poultry	100	Absent OXA	S	GyrA-T86I	R		S	tet(O)	R		S		S
CNRCH-02711	ERS28316459	Campylobacter coli	98.951	ST-8195	CC-828	male	23	15220	11/06/2024	Stools	1647045	27	1678	33.26	195866	97.756	Poultry	100	OXA193-WT	S	GyrA-T86I	R		S	tet(O-32-O)	R		S		S		ANT(6)-If-aadE
CNRCH-02712	ERS28316460	Campylobacter jejuni	97.745	ST-677	CC-677	male	2	37110	11/06/2024	Stools	1655806	34	1742	30.56	162631	98.205	Environment	100	OXA447-WT	S		S		S		S		S		S
CNRCH-02713	ERS28316461	Campylobacter jejuni	97.999	ST-22	CC-22	female	76	14240	13/06/2024	Stools	1655228	32	1662	29.78	75167	97.681	Ruminant	99.27	OXA193-WT	S		S		S	tet(O)	R		S		S
CNRCH-02714	ERS28316462	Campylobacter coli	99.031	ST-827	CC-828	female	25	7200	16/06/2024	Stools	1728570	28	1758	31.18	22812	95.512	Poultry	100	OXA489-WT	S	GyrA-T86I	R		S	tet(O)	R		S		S
CNRCH-02715	ERS28316463	Campylobacter jejuni	97.899	ST-6532	CC-42	male	76	54511	13/06/2024	Stools	1598725	29	1615	32.21	35488	95.363	Ruminant	100	OXA193-G57T	R	GyrA-T86I	R		S	tet(O-32-O)	R		S		S		ANT(6)-If-aadE
CNRCH-02717	ERS28316464	Campylobacter jejuni	98.506	ST-4056	CC-607	female	65	37400	11/06/2024	Stools	1800683	66	1916	30.05	157174	84.218	Poultry	100	Absent OXA	S		S		S		S		S		S
CNRCH-02718	ERS28316465	Campylobacter jejuni	99.037	ST-10298	CC-21	female	8	37320	11/06/2024	Stools	1701369	36	1760	30.39	35191;136276	98.803	Ruminant	100	OXA193-G57T	R	GyrA-T86I	R		S	tet(O)	R		S		S
CNRCH-02720	ERS28316466	Campylobacter jejuni	98.929	ST-227	CC-206	female	3	64230	10/06/2024	Stools	1703800	27	1772	30.63	157862	79.282	Unknown		OXA193-WT	S	GyrA-T86I	R		S		S		S		S
CNRCH-02721	ERS28316467	Campylobacter fetus	99.783	n/a	n/a	female	82	14250	14/06/2024	Blood	1734851	56	1726	33.32	Unknown	3.74	Unknown		Absent OXA	S		S		S		S		S		S
CNRCH-02722	ERS28316468	Campylobacter coli	99.065	ST-827	CC-828	female	87	6530	17/06/2024	Stools	1688390	24	1720	31.33	88635	94.914	Poultry	100	OXA489-WT	S		S		S	tet(O)	R		S		S
CNRCH-02724	ERS28316469	Campylobacter coli	99.389	ST-4709	CC-828	female	38	37400	11/06/2024	Stools	1683456	34	1733	30.65	158234	97.981	Poultry	100	OXA578-WT	S		S		S		S		S		S
CNRCH-02726	ERS28316470	Campylobacter jejuni	98.552	ST-356	CC-353	female	29	7200	07/06/2024	Stools	1727804	47	1837	29.94	29222	92.446	Poultry	99.7	OXA489-WT	S	GyrA-T86I	R		S		S		S		S
CNRCH-02727	ERS28316471	Campylobacter coli	99.197	ST-7159	CC-828	female	20	64500	13/06/2024	Stools	1655216	27	1665	31.48	195296	92.521	Poultry	100	OXA579-WT	S	GyrA-T86I	R		S	tet(O)	R		S		S
CNRCH-02730	ERS28316472	Campylobacter jejuni	98.633	ST-52	CC-52	female	25	82210	20/06/2024	Stools	1631876	29	1675	31.07	160618;160851	98.429	Poultry	100	OXA603-WT	S	GyrA-T86I	R		S		S		S		S
CNRCH-02731	ERS28316473	Campylobacter coli	99.156	ST-830	CC-828	male	79	51170	16/06/2024	Stools	1674309	30	1695	31.13	152772	42.708	Poultry	100	Absent OXA	S		S		S	tet(O)	R		S		S
CNRCH-02732	ERS28316474	Campylobacter jejuni	98.014	ST-22	CC-22	female	39	6250	16/06/2024	Stools	1684743	33	1711	30.12	26157	97.981	Ruminant	99.57	OXA193-WT	S		S		S	tet(O)	R		S		S
CNRCH-02734	ERS28316475	Campylobacter jejuni	99.058	ST-45	CC-45	male	27	72440	13/06/2024	Stools	1648402	42	1677	29.83	157798	96.185	Poultry	100	OXA449-WT	S	GyrA-T86I	R		S		S		S		S
CNRCH-02736	ERS28316476	Campylobacter jejuni	98.705	ST-51	CC-443	male	29	29672	03/06/2024	Stools	1626355	24	1687	30.71	Unknown	90.726	Poultry	100	OXA595-WT	S		S		S		S		S		S
CNRCH-02737	ERS28316477	Campylobacter jejuni	98.705	ST-51	CC-443	female	2	12700	10/06/2024	Stools	1625847	21	1689	30.29	Unknown	90.8	Poultry	100	OXA595-WT	S		S		S		S		S		S
CNRCH-02738	ERS28316478	Campylobacter fetus	99.787	n/a	n/a	female	87	91230	14/06/2024	Blood	1737288	49	1725	33.14	Unknown	3.74	Unknown		Absent OXA	S	GyrA-D91Y	R		S		S		S		S
CNRCH-02740	ERS28316479	Campylobacter coli	98.96	ST-827	CC-828	male	28	88270	08/06/2024	Stools	1683428	24	1717	31	87194	98.728	Poultry	100	OXA489-WT	S		S		S		S		S		S
CNRCH-02741	ERS28316480	Campylobacter jejuni	98.703	ST-51	CC-443	male	12	37210	12/06/2024	Stools	1626448	23	1691	31.13	Unknown	90.726	Poultry	100	OXA595-WT	S		S		S		S		S		S
CNRCH-02742	ERS28316481	Campylobacter jejuni	99.085	ST-19	CC-21	female	37	27310	07/06/2024	Stools	1699571	64	1756	30.27	120355	98.803	Poultry	100	OXA193-WT	S	GyrA-T86I	R		S		S		S		S
CNRCH-02744	ERS28316482	Campylobacter jejuni	97.893	ST-6532	CC-42	female	81	46500	11/06/2024	Stools	1634062	32	1668	31.44	193115	94.764	Ruminant	100	Absent OXA	S	GyrA-T86I	R		S	tet(O-32-O)	R		S		S		ANT(6)-If-aadE
CNRCH-02746	ERS28316483	Campylobacter jejuni	98.973	ST-19	CC-21	male	74	59600	12/06/2024	Stools	1710934	32	1780	30.09	120355	98.728	Poultry	100	OXA193-WT	S	GyrA-T86I	R		S		S		S		S
CNRCH-02748	ERS28316484	Campylobacter coli	97.031	ST-14995	CC-nd	female	68	37340	14/06/2024	Stools	1733514	27	1815	32.52	184498	95.438	Poultry	100	OXA452-G57T	R	GyrA-T86I	R		S	tet(O)	R		S		S
CNRCH-02750	ERS28316485	Campylobacter coli	99.138	ST-825	CC-828	male	56	88000	25/05/2024	Stools	1693769	37	1720	30.76	106372;106679	96.111	Poultry	100	Absent OXA	S	GyrA-T86I;GyrA-D90N	R		S	tet(O-32-O)	R		S		S		ANT(6)-Ig
CNRCH-02751	ERS28316486	Campylobacter jejuni	99.026	ST-122	CC-206	male	3	69160	07/06/2024	Stools	1632898	30	1673	30.9	190721	98.878	Ruminant	100	OXA193-WT	S	GyrA-T86I	R		S		S		S		S
CNRCH-02754	ERS28316487	Campylobacter jejuni	99.035	ST-572	CC-206	male	0	69250	06/06/2024	Stools	1637305	30	1672	31.8	99870	98.429	Ruminant	82.13	OXA193-G57T	R	GyrA-T86I	R		S	tet(O-32-O)	R		S		S		ANT(6)-If-aadE
CNRCH-02756	ERS28316488	Campylobacter jejuni	98.915	ST-917	CC-21	male	89	68380	13/06/2024	Stools	1703353	25	1784	30.68	81458	98.205	Ruminant	100	OXA193-WT	S		S		S		S		S		S
CNRCH-02757	ERS28316489	Campylobacter jejuni	98.941	ST-11328	CC-48	male	56	69220	06/06/2024	Stools	1637657	28	1665	30.89	136181	96.709	Unknown		OXA61-G57T	R		S		S		S		S		S
CNRCH-02758	ERS28316490	Campylobacter jejuni	98.996	ST-50	CC-21	male	87	82290	11/06/2024	Stools	1633626	35	1665	29.34	Unknown	98.355	Poultry	100	OXA193-WT	S		S		S	tet(O-32-O)	R		S		S
CNRCH-02760	ERS28316491	Campylobacter jejuni	98.119	ST-508	CC-508	male	18	14400	14/06/2024	Stools	1648078	37	1661	30.27	159147	96.335	Environment	72.97	Absent OXA	S		S		S		S		S		S
CNRCH-02761	ERS28316492	Campylobacter jejuni	98.08	ST-508	CC-508	male	18	14400	14/06/2024	Stools	1647498	38	1659	30.29	159147	96.335	Unknown		Absent OXA	S		S		S		S		S		S
CNRCH-02762	ERS28316493	Campylobacter jejuni	98.928	ST-50	CC-21	male	10	41100	12/06/2024	Stools	1707244	36	1769	29.5	118052	98.728	Poultry	100	OXA193-WT	S	GyrA-T86I	R		S	tet(O-32-O)	R		S		S
CNRCH-02764	ERS28316494	Campylobacter jejuni	99.542	ST-47	CC-21	female	11	25320	16/06/2024	Stools	1612732	26	1662	31.38	195064	95.662	Ruminant	100	OXA193-WT	S		S		S		S		S		S
CNRCH-02768	ERS28316495	Campylobacter jejuni	99.025	ST-50	CC-21	male	37	77950	04/06/2024	Stools	1695183	81	1737	30.75	192079	97.906	Poultry	100	OXA193-WT	S	GyrA-T86I	R		S	tet(O)	R		S		S
CNRCH-02770	ERS28316496	Campylobacter coli	99.11	ST-827	CC-828	male	4	54220	05/06/2024	Stools	1701919	24	1747	31.12	38776;118070	97.083	Poultry	100	OXA489-WT	S		S		S	tet(O)	R		S		S
CNRCH-02771	ERS28316497	Campylobacter jejuni	98.561	ST-6461	CC-353	male	23	64400	12/06/2024	Stools	1696530	43	1743	30.14	157876	97.457	Poultry	100	OXA193-G57T	R	GyrA-T86I	R		S	tet(O-32-O)	R		S		S		ANT(6)-If-aadE
CNRCH-02773	ERS28316498	Campylobacter jejuni	99.022	ST-19	CC-21	female	78	56150	06/06/2024	Stools	1618901	33	1655	30.3	19368	96.933	Poultry	100	OXA193-WT	S		S		S	tet(O)	R		S		S
CNRCH-02774	ERS28316499	Campylobacter jejuni	99.075	ST-10298	CC-21	male	25	64230	14/06/2024	Stools	1663426	33	1706	30.82	35191;136276	98.803	Ruminant	100	OXA193-G57T	R	GyrA-T86I	R		S	tet(O)	R		S		S
CNRCH-02775	ERS28316500	Campylobacter jejuni	99.052	ST-10298	CC-21	male	38	70290	10/06/2024	Stools	1682562	41	1743	30.24	136276	98.878	Ruminant	100	OXA193-WT	S	GyrA-T86I	R		S		S		S		S
CNRCH-02778	ERS28316501	Campylobacter jejuni	99.127	ST-21	CC-21	female	14	22110	27/05/2024	Stools	1655743	38	1709	29.47	82586	98.055	Ruminant	100	OXA193-WT	S		S		S		S		S		S
CNRCH-02779	ERS28316502	Campylobacter jejuni	98.933	ST-50	CC-21	male	84	33750	31/05/2024	Stools	1700428	72	1741	30.57	192079	97.906	Poultry	100	OXA193-WT	S	GyrA-T86I	R		S	tet(O)	R		S		S
CNRCH-02780	ERS28316503	Campylobacter jejuni	98.696	ST-51	CC-443	female	41	64121	13/06/2024	Stools	1626428	23	1689	30.78	Unknown	90.501	Poultry	100	OXA595-WT	S		S		S		S		S		S
CNRCH-02782	ERS28316504	Campylobacter jejuni	98.593	ST-356	CC-353	female	29	65420	11/06/2024	Stools	1704504	26	1809	29.73	43604	97.607	Poultry	100	Absent OXA	S	GyrA-T86I	R		S		S		S		S
CNRCH-02783	ERS28316505	Campylobacter coli	98.947	ST-5642	CC-828	male	22	27400	09/06/2024	Stools	1698422	30	1740	30.83	Unknown	85.116	Poultry	100	Absent OXA	S		S		S	tet(O)	R		S		S
CNRCH-02784	ERS28316506	Campylobacter jejuni	99.006	ST-50	CC-21	female	76	54420	11/06/2024	Stools	1683051	33	1734	29.91	192079	97.756	Poultry	100	OXA193-WT	S	GyrA-T86I	R		S	tet(O)	R		S		S
CNRCH-02787	ERS28316507	Campylobacter jejuni	98.519	ST-10846	CC-353	female	14	40280	11/06/2024	Stools	1774989	35	1837	28.23	173640	98.654	Poultry	100	OXA193-G57T	R	GyrA-T86I	R		S	tet(O-32-O)	R		S		S
CNRCH-02788	ERS28316508	Campylobacter jejuni	99.074	ST-10298	CC-21	male	18	64400	14/06/2024	Stools	1663366	29	1707	29.45	35191;136276	98.953	Ruminant	100	OXA193-G57T	R	GyrA-T86I	R		S	tet(O)	R		S		S
CNRCH-02790	ERS28316509	Campylobacter jejuni	99.123	ST-10298	CC-21	male	3	6130	12/06/2024	Stools	1664236	38	1704	30.37	35191;136276	98.803	Ruminant	100	OXA193-G57T	R	GyrA-T86I	R		S	tet(O)	R		S		S
CNRCH-02791	ERS28316510	Campylobacter jejuni	98.862	ST-50	CC-21	male	8	64640	13/06/2024	Stools	1703631	35	1758	30	3629;6686	98.28	Poultry	100	OXA193-WT	S	GyrA-T86I	R		S		S		S		S
CNRCH-02792	ERS28316511	Campylobacter jejuni	98.945	ST-50	CC-21	male	71	26770	08/06/2024	Stools	1661969	33	1710	29.61	34889;48409	98.728	Poultry	100	OXA193-WT	S		S		S		S		S		S
CNRCH-02794	ERS28316512	Campylobacter coli	99.045	ST-860	CC-828	male	21	50170	17/06/2024	Stools	1650360	23	1669	30.39	192301	83.022	Poultry	100	OXA193-WT	S		S		S	tet(O)	R		S		S
CNRCH-02795	ERS28316513	Campylobacter jejuni	98.42	ST-354	CC-354	male	5	59400	09/06/2024	Stools	1702511	38	1775	29.92	Unknown	95.662	Poultry	100	OXA460-WT	S	GyrA-T86I	R		S	tet(O)	R		S		S
CNRCH-02796	ERS28316514	Campylobacter coli	98.912	ST-8195	CC-828	male	75	14730	14/06/2024	Stools	1646264	28	1676	33.14	193529;194241	97.083	Poultry	100	OXA193-G57T	R	GyrA-T86I	R		S	tet(O-32-O)	R		S		S		ANT(6)-If-aadE
CNRCH-02797	ERS28316515	Campylobacter coli	99.29	ST-1595	CC-828	female	2	14330	08/06/2024	Stools	1663689	24	1696	31.33	193439	92.072	Poultry	100	Absent OXA	S	GyrA-T86I	R		S		S		S		S
CNRCH-02800	ERS28316516	Campylobacter jejuni	99.007	ST-21	CC-21	female	91	62580	15/06/2024	Stools	1626158	37	1660	30.57	48427	98.803	Ruminant	100	OXA193-G57T	R	GyrA-T86I	R		S	tet(O)	R		S		S
CNRCH-02803	ERS28316517	Campylobacter coli	98.867	ST-14973	CC-828	female	38	74800	28/05/2024	Stools	1869343	84	1912	28.49	196779	63.351	Poultry	100	OXA584-G57T	R	GyrA-T86I	R	23S-A2075G	R	tet(O)	R		S		S	APH(3')-IIIa	ANT(6)-Ia
CNRCH-02804	ERS28316518	Campylobacter jejuni	99.066	ST-10298	CC-21	female	2	15000	10/06/2024	Stools	1663735	37	1703	29.46	35191;136276	98.878	Ruminant	100	OXA193-G57T	R	GyrA-T86I	R		S	tet(O)	R		S		S
CNRCH-02807	ERS28316519	Campylobacter fetus	99.777	n/a	n/a	male	74	24100	31/05/2024	Fluid	1737613	54	1724	33.43	Unknown	3.74	Unknown		Absent OXA	S		S		S		S		S		S
CNRCH-02809	ERS28316520	Campylobacter jejuni	98.36	ST-658	CC-658	male	67	56500	11/06/2024	Stools	1609725	29	1649	31.31	73100	98.355	Poultry	100	OXA193-WT	S	GyrA-T86I	R		S	tet(O-32-O)	R		S		S
CNRCH-02810	ERS28316521	Campylobacter jejuni	99.086	ST-21	CC-21	female	16	44300	18/05/2024	Stools	1648290	32	1682	30.34	18182	98.728	Ruminant	100	OXA193-WT	S		S		S		S		S		S
CNRCH-02811	ERS28316522	Campylobacter jejuni	98.62	ST-51	CC-443	female	27	46000	23/06/2024	Blood	1659971	28	1733	30.5	161643	98.728	Poultry	100	OXA184-PROM2024	R	GyrA-T86I	R		S		S		S		S
CNRCH-02812	ERS28316523	Campylobacter jejuni	98.909	ST-917	CC-21	female	0	51100	08/06/2024	Stools	1703782	25	1779	31.12	70634	97.008	Ruminant	100	OXA193-G57T	R		S		S		S		S		S
CNRCH-02813	ERS28316524	Campylobacter jejuni	99.078	ST-21	CC-21	male	62	69317	16/06/2024	Stools	1661573	34	1713	30.71	79739	99.402	Ruminant	100	OXA193-WT	S	GyrA-T86I	R		S	tet(O)	R		S		S
CNRCH-02814	ERS28316525	Campylobacter jejuni	98.457	ST-49	CC-49	female	74	36240	19/06/2024	Stools	1643947	27	1697	30.07	38622	96.111	Poultry	100	OXA461-WT	S		S		S		S		S		S
CNRCH-02815	ERS28316526	Campylobacter jejuni	98.975	ST-48	CC-48	male	68	59200	15/06/2024	Stools	1641521	23	1670	31.61	136143	96.335	Ruminant	84.5	OXA61-G57T	R		S		S		S		S		S
CNRCH-02816	ERS28316527	Campylobacter jejuni	99.211	ST-45	CC-45	male	38	70700	20/06/2024	Stools	1596222	41	1602	29.83	38070	98.355	Poultry	100	OXA184-PROM2024	R		S		S		S		S		S
CNRCH-02817	ERS28316528	Campylobacter jejuni	98.563	ST-775	CC-52	male	60	64300	24/06/2024	Stools	1639508	28	1684	31.07	185919	97.906	Poultry	100	OXA603-WT	S	GyrA-T86I	R		S		S		S		S
CNRCH-02818	ERS28316529	Campylobacter jejuni	98.55	ST-464	CC-464	male	6	53320	22/06/2024	Stools	1729072	57	1779	28.7	196730	99.402	Poultry	100	OXA193-G57T	R	GyrA-T86I	R		S	tet(O-32-O)	R		S		S
CNRCH-02819	ERS28316530	Campylobacter jejuni	98.427	ST-2274	CC-nd	female	18	53000	20/06/2024	Stools	1737327	46	1823	28.48	195001	89.08	Poultry	100	OXA193-WT	S	GyrA-T86I	R		S	tet(O)	R		S		S
CNRCH-02820	ERS28316531	Campylobacter jejuni	98.705	ST-51	CC-443	male	43	64700	21/06/2024	Stools	1626085	22	1687	30.27	Unknown	90.726	Poultry	100	OXA595-WT	S		S		S		S		S		S
CNRCH-02821	ERS28316532	Campylobacter jejuni	98.451	ST-4056	CC-607	female	21	37540	21/06/2024	Stools	1796951	50	1911	29	157174	85.789	Poultry	100	Absent OXA	S		S		S		S		S		S
CNRCH-02822	ERS28316533	Campylobacter jejuni	98.527	ST-5484	CC-460	male	32	70200	24/06/2024	Stools	1750454	52	1813	28.4	161841	95.064	Poultry	100	OXA193-G57T	R	GyrA-T86I	R		S		S		S		S
CNRCH-02823	ERS28316534	Campylobacter jejuni	98.467	ST-2066	CC-52	female	8	92500	17/06/2024	Stools	1795505	92	1878	30.47	196131	97.681	Poultry	100	Absent OXA	S	GyrA-T86I	R		S		S		S		S
CNRCH-02824	ERS28316535	Campylobacter jejuni	98.57	ST-52	CC-52	male	14	53170	20/06/2024	Stools	1674412	26	1737	30.96	165532	97.457	Poultry	100	OXA603-WT	S	GyrA-T86I	R		S		S		S		S
CNRCH-02825	ERS28316536	Campylobacter jejuni	99.024	ST-122	CC-206	male	7	86000	18/06/2024	Stools	1680085	27	1728	30.74	190739	98.429	Ruminant	100	OXA193-WT	S	GyrA-T86I	R		S	tet(O-32-O)	R		S		S
CNRCH-02826	ERS28316537	Campylobacter jejuni	98.353	ST-1044	CC-658	male	2	36800	17/06/2024	Stools	1606847	26	1638	31.19	85026	98.055	Poultry	100	OXA193-WT	S		S		S		S		S		S
CNRCH-02828	ERS28316538	Campylobacter fetus	99.79	n/a	n/a	male	80	37540	25/06/2024	Blood	1736361	53	1725	33.32	Unknown	3.74	Unknown		Absent OXA	S		S		S		S		S		S
CNRCH-02829	ERS28316539	Campylobacter jejuni	99.011	ST-122	CC-206	female	25	37400	14/06/2024	Stools	1680493	27	1726	31.15	190739	98.355	Ruminant	100	OXA193-WT	S	GyrA-T86I	R		S	tet(O-32-O)	R		S		S
CNRCH-02831	ERS28316540	Campylobacter jejuni	99.27	ST-583	CC-45	male	80	56000	19/06/2024	Stools	1630338	30	1660	30.17	65156	97.307	Poultry	100	OXA193-WT	S		S		S		S		S		S
CNRCH-02832	ERS28316541	Campylobacter jejuni	98.456	ST-354	CC-354	female	2	37230	18/06/2024	Stools	1792144	54	1894	29.13	1959;5106	97.906	Poultry	100	OXA460-WT	S	GyrA-T86I	R		S	tet(O)	R		S		S
CNRCH-02833	ERS28316542	Campylobacter coli	99.063	ST-2631	CC-828	female	69	64121	21/06/2024	Stools	1683315	26	1730	30.08	Unknown	79.806	Poultry	100	Absent OXA	S		S		S	tet(O)	R		S		S
CNRCH-02834	ERS28316543	Campylobacter jejuni	98.963	ST-475	CC-48	male	94	72000	20/06/2024	Stools	1672248	31	1710	30.97	156149	99.252	Ruminant	100	OXA193-WT	S		S		S		S		S		S
CNRCH-02835	ERS28316544	Campylobacter jejuni	98.649	ST-607	CC-607	male	42	70200	18/06/2024	Stools	1822314	49	1916	29.45	161016	98.878	Poultry	100	Absent OXA	S	GyrA-T86I	R		S	tet(O)	R		S		S
CNRCH-02836	ERS28316545	Campylobacter jejuni	98.033	ST-22	CC-22	female	29	40270	20/06/2024	Stools	1639973	36	1657	30.17	81330	97.457	Ruminant	97.9	OXA193-WT	S		S		S		S		S		S
CNRCH-02837	ERS28316546	Campylobacter jejuni	99.035	ST-50	CC-21	male	63	72170	20/06/2024	Stools	1685204	34	1733	30.74	192079	98.055	Poultry	100	OXA193-WT	S	GyrA-T86I	R		S	tet(O)	R		S		S
CNRCH-02838	ERS28316547	Campylobacter coli	99.097	ST-825	CC-828	male	77	87280	20/06/2024	Stools	1633998	20	1662	31.8	76802	98.355	Poultry	100	Absent OXA	S		S		S		S		S		S
CNRCH-02839	ERS28316548	Campylobacter jejuni	98.516	ST-14913	CC-61	male	9	53000	22/06/2024	Stools	1675158	23	1742	30.7	172658	96.784	Ruminant	100	OXA193-WT	S	GyrA-T86I	R		S		S		S		S
CNRCH-02840	ERS28316549	Campylobacter jejuni	99.096	ST-19	CC-21	male	34	64400	17/06/2024	Stools	1711155	37	1781	29.95	120355	98.803	Poultry	100	OXA193-WT	S	GyrA-T86I	R		S		S		S		S
CNRCH-02841	ERS28316550	Campylobacter jejuni	99.104	ST-883	CC-21	female	5	83440	18/06/2024	Stools	1617262	28	1660	30.14	121704	98.055	Ruminant	100	OXA193-WT	S		S		S		S		S		S
CNRCH-02842	ERS28316551	Campylobacter jejuni	98.554	ST-52	CC-52	male	0	87220	21/06/2024	Stools	1703955	39	1775	30.05	160618	98.205	Poultry	100	OXA603-WT	S	GyrA-T86I	R		S		S		S		S
CNRCH-02844	ERS28316552	Campylobacter jejuni	98.486	ST-2254	CC-257	female	66	28200	20/06/2024	Stools	1649861	23	1738	32.74	40418;134970	99.402	Poultry	100	OXA461-G57T	R	GyrA-T86I	R		S	tet(O)	R		S		S
CNRCH-02845	ERS28316553	Campylobacter jejuni	98.625	ST-14960	CC-607	female	23	62110	16/06/2024	Stools	1748208	45	1817	29.09	193340	89.005	Poultry	100	Absent OXA	S		S		S		S		S		S
CNRCH-02846	ERS28316554	Campylobacter jejuni	98.547	ST-51	CC-443	female	1	67100	19/06/2024	Stools	1663976	80	1710	32.16	160615	95.587	Poultry	100	OXA193-G57T	R		S		S		S		S		S
CNRCH-02847	ERS28316555	Campylobacter jejuni	98.873	ST-6175	CC-21	male	4	30380	13/06/2024	Stools	1723619	42	1786	29.07	173621	99.476	Poultry	100	OXA193-G58T	R	GyrA-T86I	R		S	tet(O)	R		S		S
CNRCH-02848	ERS28316556	Campylobacter jejuni	98.889	ST-4766	CC-nd	male	73	57510	14/06/2024	Stools	1740794	27	1811	31.52	38415	99.028	Poultry	100	OXA580-WT	S		S		S	tet(O-32-O)	R		S		S
CNRCH-02849	ERS28316557	Campylobacter jejuni	99.068	ST-19	CC-21	female	22	63122	23/06/2024	Stools	1648928	34	1708	30.62	7482	98.953	Poultry	100	OXA193-WT	S		S		S		S		S		S
CNRCH-02850	ERS28316558	Campylobacter jejuni	98.508	ST-10846	CC-353	female	70	51350	14/06/2024	Stools	1695419	45	1737	29.09	174192	98.429	Poultry	100	OXA193-G57T	R	GyrA-T86I	R		S	tet(O-32-O)	R		S		S
CNRCH-02851	ERS28316559	Campylobacter jejuni	99.112	ST-19	CC-21	male	87	90000	12/06/2024	Stools	1663219	38	1725	30.29	Unknown	98.504	Poultry	100	OXA193-WT	S		S		S		S		S		S
CNRCH-02852	ERS28316560	Campylobacter coli	98.881	ST-1624	CC-828	male	7	84200	21/06/2024	Stools	1762728	29	1824	32.17	29139	48.467	Pig	100	OXA489-G57T	R	GyrA-T86I	R	23S-A2075G	R	tet(O-M-O)	R		S		S		ANT(6)-Ig
CNRCH-02855	ERS28316561	Campylobacter jejuni	99.075	ST-21	CC-21	male	20	54430	19/06/2024	Stools	1729905	39	1804	28.92	67992	97.906	Ruminant	100	OXA193-WT	S		S		S		S		S		S
CNRCH-02856	ERS28316562	Campylobacter coli	99.04	ST-860	CC-828	male	7	37000	20/06/2024	Stools	1697861	38	1707	31.68	158220	82.498	Poultry	100	OXA193-WT	S		S		S	tet(O)	R		S		S
CNRCH-02857	ERS28316563	Campylobacter coli	99.278	ST-1595	CC-828	female	21	37500	17/06/2024	Stools	1703492	27	1752	31.22	193439	91.623	Poultry	100	Absent OXA	S	GyrA-T86I	R		S		S		S		S
CNRCH-02858	ERS28316564	Campylobacter jejuni	98.548	ST-6461	CC-353	male	27	86000	14/06/2024	Stools	1733193	45	1793	28.98	158472	90.352	Poultry	100	OXA193-G57T	R	GyrA-T86I	R		S	tet(O-32-O)	R		S		S
CNRCH-02859	ERS28316565	Campylobacter jejuni	99.088	ST-19	CC-21	male	20	41400	17/06/2024	Stools	1707110	44	1775	30.36	120355	98.878	Poultry	100	OXA193-G57T	R	GyrA-T86I	R		S		S		S		S
CNRCH-02860	ERS28316566	Campylobacter jejuni	97.046	ST-2678	CC-nd	male	50	59540	13/06/2024	Stools	1779431	53	1865	29.26	159969	55.722	Environment	100	OXA615-WT	S		S		S		S		S		S
CNRCH-02861	ERS28316567	Campylobacter jejuni	98.994	ST-50	CC-21	female	29	40090	26/06/2024	Stools	1689170	37	1752	29.76	Unknown	89.155	Poultry	100	OXA193-WT	S	GyrA-T86I	R		S	tet(O)	S		S		S
CNRCH-02862	ERS28316568	Campylobacter jejuni	98.965	ST-14922	CC-21	male	19	27100	23/06/2024	Stools	1669147	38	1710	29.74	8194	97.981	Poultry	100	OXA451-WT	S		S		S		S		S		S
CNRCH-02863	ERS28316569	Campylobacter jejuni	99.192	ST-230	CC-45	male	88	37320	18/06/2024	Stools	1589907	25	1597	30.68	174131	97.532	Poultry	100	OXA193-WT	S		S		S		S		S		S
CNRCH-02864	ERS28316570	Campylobacter fetus	99.528	n/a	n/a	male	77	30125	14/06/2024	Blood	1749979	41	1803	33.2	Unknown	3.74	Unknown		Absent OXA	S		S		S		S		S		S
CNRCH-02865	ERS28316571	Campylobacter jejuni	99.278	ST-45	CC-45	male	71	64370	21/06/2024	Stools	1651723	40	1679	30.15	156090	98.579	Poultry	100	OXA193-WT	S		S		S		S		S		S
CNRCH-02866	ERS28316572	Campylobacter jejuni	98.641	ST-331	CC-nd	female	26	64510	17/06/2024	Stools	1734058	45	1811	29.87	164534	93.269	Poultry	100	Absent OXA	S	GyrA-T86I	R		S	tet(O-M-O)	R		S		S
CNRCH-02867	ERS28316573	Campylobacter jejuni	98.977	ST-122	CC-206	female	37	37130	19/06/2024	Stools	1755778	44	1821	29.41	190776	98.728	Ruminant	100	OXA193-WT	S	GyrA-T86I	R		S	tet(O-32-O)	R		S		S
CNRCH-02868	ERS28316574	Campylobacter jejuni	99.15	ST-45	CC-45	male	28	7260	24/06/2024	Stools	1602335	27	1616	30.19	136152	99.177	Poultry	100	OXA193-WT	S		S		S		S		S		S
CNRCH-02869	ERS28316575	Campylobacter coli	96.894	ST-14427	CC-nd	male	6	78340	13/06/2024	Stools	1742225	36	1809	30.92	163280	52.431	Poultry	100	OXA450-WT	S		S		S	tet(W)	R		S		S
CNRCH-02871	ERS28316576	Campylobacter jejuni	98.52	ST-464	CC-464	female	6	37360	19/06/2024	Stools	1731149	51	1780	28.57	196730	99.177	Poultry	100	OXA193-G57T	R	GyrA-T86I	R		S	tet(O-32-O)	R		S		S
CNRCH-02872	ERS28316577	Campylobacter jejuni	98.475	ST-49	CC-49	female	17	72500	17/06/2024	Stools	1644197	26	1702	30.54	38622	96.185	Poultry	100	OXA461-WT	S		S		S		S		S		S
CNRCH-02873	ERS28316578	Campylobacter jejuni	99.109	ST-21	CC-21	female	24	51100	10/06/2024	Stools	1694273	35	1755	30.37	1769	98.055	Ruminant	100	OXA193-WT	S		S		S		S		S		S
CNRCH-02874	ERS28316579	Campylobacter jejuni	98.551	ST-356	CC-353	male	14	67450	14/06/2024	Stools	1716043	26	1801	29.85	93240	96.784	Poultry	100	Absent OXA	S	GyrA-T86I	R		S	tet(O)	R		S		S
CNRCH-02875	ERS28316580	Campylobacter coli	97.076	ST-14992	CC-1150	male	0	64800	22/06/2024	Stools	1760512	35	1844	30.29	134709;172505	54.45	Poultry	100	OXA489-G57T	R		S		S	tet(W)	R		S		S
CNRCH-02876	ERS28316581	Campylobacter jejuni	98.45	ST-354	CC-354	male	21	59223	21/06/2024	Stools	1789957	50	1891	28.74	48158;48201	98.579	Poultry	100	OXA460-G57T	R	GyrA-T86I	R		S	tet(O)	R		S		S
CNRCH-02877	ERS28316582	Campylobacter jejuni	97.749	ST-6514	CC-677	male	33	45200	22/06/2024	Stools	1615926	37	1687	30.46	157794	98.355	Environment	100	OXA447-WT	S		S		S		S		S		S
CNRCH-02878	ERS28316583	Campylobacter jejuni	98.322	ST-1044	CC-658	female	16	64290	19/06/2024	Stools	1606819	24	1645	31.25	85026	97.831	Poultry	100	OXA193-WT	S		S		S		S		S		S
CNRCH-02879	ERS28316584	Campylobacter jejuni	97.718	ST-794	CC-677	male	73	85200	01/06/2024	Blood	1625966	28	1704	30.82	158491	98.579	Environment	100	OXA447-WT	S		S		S		S		S		S
CNRCH-02880	ERS28316585	Campylobacter jejuni	99.017	ST-21	CC-21	male	15	30290	20/06/2024	Stools	1663036	39	1715	30.69	71002;78744	96.784	Ruminant	100	OXA193-G57T	R	GyrA-T86I	R		S	tet(O)	R		S		S
CNRCH-02881	ERS28316586	Campylobacter jejuni	98.916	ST-50	CC-21	female	64	51000	29/05/2024	Stools	1670376	33	1724	29.48	192398	98.13	Poultry	100	OXA193-G57T	R	GyrA-T86I	R		S		S		S		S
CNRCH-02883	ERS28316587	Campylobacter coli	99.078	ST-832	CC-828	male	1	40330	23/06/2024	Stools	1700235	22	1739	31.18	162521	74.57	Poultry	100	Absent OXA	S		S		S	tet(O)	R		S		S
CNRCH-02884	ERS28316588	Campylobacter jejuni	99.018	ST-50	CC-21	male	47	92210	24/06/2024	Stools	1616558	19	1646	30.68	173829	97.382	Poultry	100	OXA193-G57T	R	GyrA-T86I	R		S	tet(O)	R		S		S
CNRCH-02885	ERS28316589	Campylobacter jejuni	97.99	ST-12289	CC-nd	male	1	53000	21/06/2024	Stools	1621237	35	1657	30.6	192670	77.188	Poultry	100	OXA184-PROM2024	R	GyrA-T86I	R		S	tet(O)	R		S		S
CNRCH-02886	ERS28316590	Campylobacter jejuni	98.578	ST-52	CC-52	male	72	88470	17/06/2024	Stools	1594738	29	1625	31.1	157284	97.981	Poultry	100	OXA603-WT	S	GyrA-T86I	R		S		S		S		S
CNRCH-02887	ERS28316591	Campylobacter jejuni	98.495	ST-61	CC-61	male	84	54850	21/06/2024	Stools	1653115	18	1707	30.78	86782	97.457	Ruminant	100	OXA193-WT	S		S		S	tet(O)	R		S		S
CNRCH-02888	ERS28316592	Campylobacter jejuni	98.565	ST-52	CC-52	female	60	37000	21/06/2024	Stools	1589285	29	1622	30.45	159930	98.878	Poultry	100	Absent OXA	S		S		S		S		S		S
CNRCH-02889	ERS28316593	Campylobacter jejuni	99.1	ST-1039	CC-nd	female	48	62600	23/06/2024	Stools	1679442	32	1718	29.94	138068	94.54	Poultry	83.73	OXA193-WT	S	GyrA-T86I	R		S		S		S		S
CNRCH-02890	ERS28316594	Campylobacter jejuni	98.507	ST-10846	CC-353	male	74	33430	26/06/2024	Stools	1698238	39	1740	29.15	173640	98.355	Poultry	100	OXA193-G57T	R	GyrA-T86I	R		S	tet(O-32-O)	R		S		S
CNRCH-02891	ERS28316595	Campylobacter jejuni	99.006	ST-19	CC-21	male	6	41100	24/06/2024	Stools	1711641	43	1778	30.98	120355	98.803	Poultry	100	OXA193-WT	S	GyrA-T86I	R		S		S		S		S
CNRCH-02892	ERS28316596	Campylobacter coli	99.037	ST-832	CC-828	female	9	70200	20/06/2024	Stools	1689050	24	1730	31.88	Unknown	72.7	Poultry	100	Absent OXA	S		S		S	tet(O)	R		S		S
CNRCH-02893	ERS28316597	Campylobacter jejuni	98.47	ST-61	CC-61	male	1	51200	23/06/2024	Stools	1692799	19	1763	32.16	77595	98.728	Ruminant	100	OXA193-WT	S		S		S	tet(O)	R		S		S
CNRCH-02894	ERS28316598	Campylobacter jejuni	99.144	ST-19	CC-21	female	59	28290	27/06/2024	Stools	1663654	33	1729	29.67	55494	98.579	Poultry	100	OXA193-WT	S		S		S		S		S		S
CNRCH-02895	ERS28316599	Campylobacter jejuni	97.891	ST-6532	CC-42	male	73	37150	27/06/2024	Stools	1633580	29	1665	32.1	10957	97.532	Ruminant	100	Absent OXA	S	GyrA-T86I	R		S	tet(O-32-O)	R		S		S		ANT(6)-If-aadE
CNRCH-02896	ERS28316600	Campylobacter coli	99.029	ST-14974	CC-828	female	21	6530	25/06/2024	Stools	1680291	28	1715	32.68	195866	95.587	Poultry	100	OXA193-WT	S	GyrA-T86I	R		S	tet(O-32-O)	R		S		S
CNRCH-02897	ERS28316601	Campylobacter jejuni	97.993	ST-42	CC-42	male	41	38590	19/06/2024	Stools	1653645	27	1705	30.67	137765	97.981	Ruminant	100	Absent OXA	S		S		S		S		S		S
CNRCH-02898	ERS28316602	Campylobacter jejuni	98.104	ST-508	CC-508	male	33	46320	06/07/2024	Stools	1687837	35	1712	30.43	158635	98.205	Unknown		Absent OXA	S		S		S		S		S		S
CNRCH-02899	ERS28316603	Campylobacter jejuni	99.026	ST-122	CC-206	female	20	59630	02/07/2024	Stools	1678992	30	1726	31.4	Unknown	98.13	Ruminant	100	OXA193-WT	S	GyrA-T86I	R		S	tet(O-32-O)	R		S		S
CNRCH-02900	ERS28316604	Campylobacter jejuni	98.675	ST-51	CC-443	female	19	15340	21/06/2024	Stools	1625314	28	1684	31.18	Unknown	90.576	Poultry	100	OXA595-WT	S		S		S		S		S		S
CNRCH-02901	ERS28316605	Campylobacter coli	99.016	ST-1113	CC-828	male	69	63400	28/06/2024	Stomach	1653584	27	1675	30.37	181004	81.601	Pig	100	OXA193-G57T	R	GyrA-T86I	R	23S-A2075G	R	tet(O)	R		S		S		ANT(6)-Ig
CNRCH-02902	ERS28316606	Campylobacter jejuni	98.867	ST-46	CC-206	male	2	50660	29/06/2024	Stools	1658426	30	1719	30.13	5542	98.055	Poultry	100	OXA193-WT	S	GyrA-T86I	R		S		S		S		S
CNRCH-02903	ERS28316607	Campylobacter jejuni	99.025	ST-19	CC-21	male	64	25420	24/06/2024	Stools	1647211	44	1697	29.57	35126	98.654	Poultry	100	OXA193-WT	S		S		S		S		S		S
CNRCH-02904	ERS28316608	Campylobacter jejuni	99.06	ST-19	CC-21	female	52	54113	22/06/2024	Stools	1648374	34	1707	31.09	Unknown	98.803	Poultry	100	OXA193-WT	S	GyrA-T86I	R		S		S		S		S
CNRCH-02905	ERS28316609	Campylobacter jejuni	98.536	ST-2274	CC-nd	male	74	54113	23/06/2024	Stools	1787595	55	1890	28.36	196134	98.504	Poultry	100	OXA193-WT	S	GyrA-T86I	R	23S-A2075G	R	tet(O)	R		S		S
CNRCH-02906	ERS28316610	Campylobacter jejuni	99.009	ST-19	CC-21	male	69	59352	26/06/2024	Stools	1649262	33	1700	30.3	35126	98.728	Poultry	100	OXA193-WT	S		S		S		S		S		S
CNRCH-02907	ERS28316611	Campylobacter jejuni	99.049	ST-7436	CC-21	female	97	62200	21/06/2024	Stools	1694080	36	1751	30	13791	97.233	Ruminant	100	OXA193-G57T	R	GyrA-T86I	R		S		S		S		S
CNRCH-02909	ERS28316612	Campylobacter jejuni	99.082	ST-10298	CC-21	male	17	72000	23/06/2024	Stools	1686153	71	1738	29.77	35191;136276	98.579	Ruminant	100	OXA193-WT	S	GyrA-T86I	R		S		S		S		S
CNRCH-02910	ERS28316613	Campylobacter jejuni	98.46	ST-4056	CC-607	female	1	61001	27/06/2024	Stools	1804048	52	1915	28.81	157174	84.218	Poultry	100	Absent OXA	S		S		S		S		S		S
CNRCH-02912	ERS28316614	Campylobacter coli	99.109	ST-1055	CC-828	male	52	67000	21/06/2024	Stools	1650038	21	1676	31.43	39825	96.485	Poultry	100	Absent OXA	S	GyrA-T86I	R		S	tet(O-M-O)	R		S		S	APH(3')-IIIa	ANT(6)-Ia
CNRCH-02913	ERS28316615	Campylobacter coli	98.986	ST-8195	CC-828	female	73	65100	21/06/2024	Stools	1684175	30	1720	32.83	195866	96.26	Poultry	100	OXA193-WT	S	GyrA-T86I	R		S	tet(O-32-O)	R		S		S		ANT(6)-If-aadE
CNRCH-02914	ERS28316616	Campylobacter jejuni	98.671	ST-51	CC-443	male	84	76320	01/07/2024	Stools	1625970	26	1689	30.77	Unknown	90.127	Poultry	100	OXA595-WT	S		S		S		S		S		S
CNRCH-02915	ERS28316617	Campylobacter jejuni	98.996	ST-19	CC-21	male	3	64990	25/06/2024	Stools	1649434	32	1708	31.28	120355	98.953	Poultry	100	OXA193-WT	S	GyrA-T86I	R		S		S		S		S
CNRCH-02916	ERS28316618	Campylobacter coli	99.101	ST-3016	CC-828	male	44	13667	20/06/2024	Stools	1701834	29	1754	30.45	173737	71.354	Poultry	100	Absent OXA	S	GyrA-T86I	R		S	tet(O)	R		S		S
CNRCH-02917	ERS28316619	Campylobacter jejuni	99.112	ST-336	CC-21	female	90	38790	01/07/2024	Stools	1696343	43	1743	30.09	46995	95.886	Ruminant	100	OXA193-WT	S		S		S	tet(O)	R		S		S
CNRCH-02918	ERS28316620	Campylobacter jejuni	97.027	ST-6	CC-nd	male	29	34090	20/06/2024	Stools	1760048	50	1831	30.5	160672	3.74	Environment	90.07	Absent OXA	S	GyrA-T86R	R	23S-A2074T	R		S		S		S
CNRCH-02919	ERS28316621	Campylobacter jejuni	97.778	ST-677	CC-677	female	63	15150	27/06/2024	Stools	1655110	35	1741	30.66	162631	98.654	Environment	100	OXA447-WT	S		S		S		S		S		S
CNRCH-02920	ERS28316622	Campylobacter jejuni	98.57	ST-52	CC-52	female	77	23320	29/06/2024	Stools	1632401	26	1685	30.88	162953	97.457	Poultry	100	OXA603-WT	S	GyrA-T86I	R		S		S		S		S
CNRCH-02921	ERS28316623	Campylobacter jejuni	98.985	ST-122	CC-206	male	60	62600	25/06/2024	Stools	1672730	33	1723	31.03	190341	98.878	Ruminant	100	OXA193-WT	S		S		S	tet(O-32-O)	R		S		S
CNRCH-02922	ERS28316624	Campylobacter jejuni	97.737	ST-677	CC-677	female	2	59200	21/06/2024	Stools	1655109	35	1740	30.57	162631	98.654	Environment	100	OXA447-WT	S		S		S		S		S		S
CNRCH-02923	ERS28316625	Campylobacter jejuni	99.014	ST-50	CC-21	male	41	39230	19/06/2024	Stools	1687361	43	1735	31.05	192079	97.607	Poultry	100	OXA193-WT	S	GyrA-T86I	R		S	tet(O)	R		S		S
CNRCH-02924	ERS28316626	Campylobacter coli	98.953	ST-8195	CC-828	male	44	38260	03/06/2024	Stools	1647611	28	1679	33.11	195866	97.831	Poultry	100	OXA193-WT	S	GyrA-T86I	R		S	tet(O-32-O)	R		S		S		ANT(6)-If-aadE
CNRCH-02925	ERS28316627	Campylobacter jejuni	98.969	ST-50	CC-21	female	21	59000	25/06/2024	Stools	1619106	41	1646	30.59	6908	85.864	Poultry	100	OXA193-WT	S	GyrA-T86I	R		S	tet(O)	R		S		S
CNRCH-02926	ERS28316628	Campylobacter jejuni	99.027	ST-19	CC-21	male	21	64320	27/06/2024	Stools	1647430	38	1703	30.24	120355	98.878	Poultry	100	OXA193-WT	S	GyrA-T86I	R		S		S		S		S
CNRCH-02927	ERS28316629	Campylobacter jejuni	98.9	ST-50	CC-21	female	7	49740	29/06/2024	Stools	1703310	36	1758	29.69	48114	98.13	Poultry	100	OXA193-WT	S	GyrA-T86I	R		S		S		S		S
CNRCH-02929	ERS28316630	Campylobacter jejuni	98.617	ST-464	CC-464	male	2	59000	28/06/2024	Stools	1722356	51	1777	28.84	65227;93724	98.429	Poultry	100	OXA193-G57T	R	GyrA-T86I	R		S	tet(O-32-O)	R		S		S
CNRCH-02930	ERS28316631	Campylobacter coli	99.182	ST-14975	CC-828	male	20	59330	04/07/2024	Stools	1694103	33	1719	30.67	42938	77.263	Poultry	100	OXA579-WT	S	GyrA-T86I	R		S	tet(O)	R		S		S
CNRCH-02931	ERS28316632	Campylobacter jejuni	97.703	ST-677	CC-677	male	71	37510	28/06/2024	Stools	1658866	37	1741	30.16	161027	98.803	Environment	100	OXA447-WT	S		S		S		S		S		S
CNRCH-02932	ERS28316633	Campylobacter jejuni	99.105	ST-10298	CC-21	male	70	33580	30/06/2024	Stools	1654582	38	1700	29.26	35191;136276	98.878	Ruminant	100	OXA193-WT	S	GyrA-T86I	R		S		S		S		S
CNRCH-02933	ERS28316634	Campylobacter jejuni	98.973	ST-14316	CC-21	male	34	59217	23/06/2024	Stools	1639087	24	1668	30	30860	94.989	Poultry	82.73	OXA61-G57T	R		S		S		S		S		S
CNRCH-02934	ERS28316635	Campylobacter jejuni	98.514	ST-2274	CC-nd	female	34	62260	23/06/2024	Stools	1792063	49	1895	28.33	196134	98.355	Poultry	100	OXA193-WT	S	GyrA-T86I	R		S	tet(O)	R		S		S
CNRCH-02935	ERS28316636	Campylobacter jejuni	98.529	ST-257	CC-257	male	35	59000	28/06/2024	Stools	1679662	26	1758	31.62	47903	98.429	Poultry	100	OXA461-WT	S		S		S		S		S		S
CNRCH-02936	ERS28316637	Campylobacter jejuni	99.019	ST-19	CC-21	male	1	40350	27/06/2024	Stools	1673815	32	1731	30.78	120355	98.953	Poultry	100	OXA193-WT	S	GyrA-T86I	R		S		S		S		S
CNRCH-02937	ERS28316638	Campylobacter jejuni	98.674	ST-51	CC-443	female	21	15000	17/06/2024	Stools	1624868	28	1685	30.25	Unknown	90.8	Poultry	100	OXA595-WT	S		S		S		S		S		S
CNRCH-02938	ERS28316639	Campylobacter jejuni	98.452	ST-49	CC-49	male	44	38260	12/06/2024	Stools	1643709	24	1701	29.42	38622	96.185	Poultry	100	OXA461-WT	S		S		S		S		S		S
CNRCH-02939	ERS28316640	Campylobacter jejuni	98.635	ST-52	CC-52	male	7	38430	14/06/2024	Stools	1634096	31	1679	30.26	160618;160851	98.579	Poultry	100	OXA603-WT	S	GyrA-T86I	R		S		S		S		S
CNRCH-02940	ERS28316641	Campylobacter jejuni	98.567	ST-52	CC-52	male	45	59490	23/06/2024	Stools	1594626	27	1623	31.41	157284	98.055	Poultry	100	OXA603-WT	S	GyrA-T86I	R		S		S		S		S
CNRCH-02941	ERS28316642	Campylobacter jejuni	98.952	ST-19	CC-21	male	5	62870	24/06/2024	Stools	1711020	35	1781	30.94	120355	98.728	Poultry	100	OXA193-WT	S	GyrA-T86I	R		S		S		S		S
CNRCH-02942	ERS28316643	Campylobacter jejuni	98.996	ST-21	CC-21	female	72	38460	30/06/2024	Stools	1681076	33	1737	29.73	Unknown	99.102	Ruminant	100	OXA193-WT	S		S		S		S		S		S
CNRCH-02943	ERS28316644	Campylobacter jejuni	99.003	ST-918	CC-48	female	35	33430	28/06/2024	Stools	1673116	32	1722	31.72	124892	98.28	Ruminant	100	OXA193-WT	S	GyrA-T86I	R		S		S		S		S
CNRCH-02944	ERS28316645	Campylobacter jejuni	99.118	ST-19	CC-21	male	7	33000	28/06/2024	Stools	1662968	36	1725	29.61	55494	98.504	Poultry	100	OXA193-WT	S		S		S		S		S		S
CNRCH-02945	ERS28316646	Campylobacter jejuni	99.042	ST-6089	CC-21	female	53	30200	29/06/2024	Stools	1624989	41	1653	30.39	21888	96.859	Poultry	100	OXA193-WT	S		S		S		S		S		S
CNRCH-02946	ERS28316647	Campylobacter jejuni	98.881	ST-nd	CC-nd	female	7	84902	22/06/2024	Stools	1725450	576	1686	30.18	Unknown	70.606	Ruminant	100	OXA193-WT	S		S		S		S		S		S
CNRCH-02947	ERS28316648	Campylobacter coli	98.916	ST-1595	CC-828	male	31	95130	29/06/2024	Stools	1664683	23	1686	31	157939	90.576	Pig	100	OXA489-WT	S	GyrA-T86I	R		S	tet(O-32-O)	R		S		S		ANT(6)-If-aadE
CNRCH-02948	ERS28316649	Campylobacter jejuni	98.977	ST-4766	CC-nd	male	85	71210	24/06/2024	Blood	1718494	29	1785	30.48	15925	93.717	Ruminant	100	OXA193-G57T	R	GyrA-T86I	R		S	tet(O-32-O)	R		S		S
CNRCH-02949	ERS28316650	Campylobacter jejuni	98.703	ST-51	CC-443	female	2	65013	30/06/2024	Stools	1626084	22	1688	30.32	140400	90.8	Poultry	100	OXA595-WT	S		S		S		S		S		S
CNRCH-02950	ERS28316651	Campylobacter jejuni	99.222	ST-45	CC-45	female	78	85190	01/07/2024	Stools	1630505	37	1655	30.03	97264	97.831	Poultry	100	OXA184-PROM2024	R		S		S		S		S		S
CNRCH-02951	ERS28316652	Campylobacter coli	99.13	ST-1055	CC-828	female	4	70220	24/06/2024	Stools	1648781	24	1672	31	39825	96.485	Poultry	100	Absent OXA	S	GyrA-T86I	R		S	tet(O-M-O)	R		S		S	APH(3')-IIIa	ANT(6)-Ia
CNRCH-02952	ERS28316653	Campylobacter jejuni	98.382	ST-49	CC-49	female	8	88000	11/06/2024	Stools	1653074	49	1716	29.82	74326;193871	96.859	Poultry	100	OXA461-G57T	R		S		S	tet(O-32-O)	R		S		S
CNRCH-02955	ERS28316654	Campylobacter jejuni	97.952	ST-14997	CC-42	female	75	38690	20/06/2024	Stools	1596869	28	1611	32.21	14959	97.158	Ruminant	100	Absent OXA	S	GyrA-T86I	R		S	tet(O-32-O)	R		S		S		ANT(6)-If-aadE
CNRCH-02956	ERS28316655	Campylobacter jejuni	99.073	ST-7436	CC-21	male	87	65320	03/07/2024	Blood	1656809	34	1716	30.09	13791	97.158	Ruminant	100	OXA193-G57T	R	GyrA-T86I	R		S		S		S		S
CNRCH-02959	ERS28316656	Campylobacter jejuni	99.054	ST-7436	CC-21	male	17	41160	02/07/2024	Stools	1655477	40	1711	30.27	13791	97.158	Ruminant	100	OXA193-G57T	R	GyrA-T86I	R		S		S		S		S
CNRCH-02960	ERS28316657	Campylobacter jejuni	98.645	ST-2274	CC-nd	male	31	70200	01/07/2024	Stools	1788163	52	1894	28.35	196134	98.579	Poultry	100	OXA193-WT	S	GyrA-T86I	R	23S-A2075G	R	tet(O)	R		S		S
CNRCH-02961	ERS28316658	Campylobacter jejuni	98.647	ST-607	CC-607	female	39	67200	15/06/2024	Stools	1767108	39	1858	28.26	161016	98.579	Poultry	100	Absent OXA	S	GyrA-T86I	R		S		S		S		S
CNRCH-02963	ERS28316659	Campylobacter fetus	99.607	n/a	n/a	male	87	25220	02/07/2024	Blood	1734076	47	1718	33.02	Unknown	3.74	Unknown		Absent OXA	S	GyrA-T87I	R		S		S		S		S
CNRCH-02964	ERS28316660	Campylobacter jejuni	99.155	ST-45	CC-45	male	2	36200	01/07/2024	Stools	1602073	31	1612	30.45	173603	98.654	Poultry	100	OXA193-WT	S		S		S		S		S		S
CNRCH-02965	ERS28316661	Campylobacter jejuni	99.085	ST-19	CC-21	male	69	54220	03/07/2024	Stools	1672257	39	1730	30.28	120355	98.878	Poultry	100	OXA193-WT	S	GyrA-T86I	R		S		S		S		S
CNRCH-02966	ERS28316662	Campylobacter jejuni	98.605	ST-52	CC-52	female	54	37420	01/07/2024	Stools	1632872	31	1673	30.77	185920	98.728	Poultry	100	OXA603-WT	S	GyrA-T86I	R		S		S		S		S
CNRCH-02967	ERS28316663	Campylobacter jejuni	97.742	ST-677	CC-677	male	21	14260	25/06/2024	Stools	1601382	35	1667	30.69	174628	97.532	Environment	100	OXA447-WT	S		S		S		S		S		S
CNRCH-02968	ERS28316664	Campylobacter jejuni	98.428	ST-354	CC-354	male	46	46000	07/07/2024	Stools	1700135	34	1763	29.32	12676;47347	91.099	Poultry	100	OXA460-G57T	R	GyrA-T86I	R		S	tet(O)	R		S		S
CNRCH-02969	ERS28316665	Campylobacter coli	99.183	ST-14975	CC-828	male	32	78150	01/07/2024	Stools	1694993	35	1719	31	42938	77.263	Poultry	100	OXA579-WT	S	GyrA-T86I	R		S	tet(O)	R		S		S
CNRCH-02971	ERS28316666	Campylobacter jejuni	98.972	ST-6089	CC-21	female	1	64320	03/07/2024	Stools	1700313	33	1760	30.21	21888	97.083	Poultry	100	OXA193-WT	S		S		S		S		S		S
CNRCH-02972	ERS28316667	Campylobacter jejuni	98.576	ST-446	CC-446	male	28	59293	01/07/2024	Stools	1761577	51	1846	29.53	193319	86.013	Poultry	100	Absent OXA	S	GyrA-T86I	R		S	tet(O)	R		S		S
CNRCH-02973	ERS28316668	Campylobacter jejuni	99.136	ST-583	CC-45	female	36	59227	06/07/2024	Stools	1639693	27	1657	30	193700	97.607	Poultry	100	OXA193-WT	S		S		S		S		S		S
CNRCH-02974	ERS28316669	Campylobacter jejuni	98.447	ST-49	CC-49	male	11	53230	05/07/2024	Stools	1684592	26	1757	29.92	67938;99947	98.28	Poultry	100	OXA461-G57T	R	GyrA-T86I	R		S		S		S		S
CNRCH-02975	ERS28316670	Campylobacter jejuni	97.801	ST-12347	CC-nd	male	76	33140	08/07/2024	Blood	1749270	94	1796	26.84	119583	39.043	Poultry	100	OXA184-PROM2024	R	GyrA-T86I	R		S	tet(O)	R		S		S
CNRCH-02976	ERS28316671	Campylobacter coli	99.103	ST-825	CC-828	male	6	37150	01/07/2024	Stools	1674164	26	1702	30.42	27820	89.753	Poultry	100	Absent OXA	S	GyrA-T86I	R		S	tet(O)	R		S		S		ANT(6)-Ig
CNRCH-02977	ERS28316672	Campylobacter jejuni	99.031	ST-122	CC-206	male	35	49710	03/07/2024	Stools	1680175	25	1729	30.32	190647;190739	98.355	Ruminant	100	OXA193-WT	S	GyrA-T86I	R		S	tet(O-32-O)	R		S		S
CNRCH-02978	ERS28316673	Campylobacter jejuni	97.841	ST-14924	CC-nd	male	61	15130	04/07/2024	Stools	1719463	48	1791	30.17	49848	54.824	Poultry	100	OXA184-PROM2024	R		S		S	tet(O)	R		S		S
CNRCH-02979	ERS28316674	Campylobacter jejuni	98.958	ST-6175	CC-21	male	25	59200	02/07/2024	Stools	1657540	29	1727	31.41	190202	99.476	Poultry	99.8	OXA193-G58T	R	GyrA-T86I	R		S	tet(O)	R		S		S
CNRCH-02980	ERS28316675	Campylobacter jejuni	98.911	ST-48	CC-48	female	4	71670	22/04/2024	Stools	1680159	27	1711	30.63	77195	98.654	Ruminant	75.53	OXA61-G57T	R	GyrA-T86I	R		S	tet(O)	R		S		S
CNRCH-02981	ERS28316676	Campylobacter coli	99.128	ST-3016	CC-828	male	40	30540	07/07/2024	Stools	1657323	26	1689	30.58	173737	73.074	Poultry	100	Absent OXA	S	GyrA-T86I	R		S	tet(O)	R		S		S
CNRCH-02983	ERS28316677	Campylobacter coli	99.106	ST-1055	CC-828	female	53	78400	01/07/2024	Stools	1637596	23	1662	31.22	39825	96.41	Poultry	100	Absent OXA	S		S		S		S		S		S
CNRCH-02984	ERS28316678	Campylobacter jejuni	99.069	ST-7436	CC-21	male	4	64450	02/07/2024	Stools	1656553	36	1716	30.64	13791	97.008	Ruminant	100	OXA193-G57T	R	GyrA-T86I	R		S		S		S		S
CNRCH-02985	ERS28316679	Campylobacter jejuni	97.791	ST-2042	CC-nd	male	24	38260	12/06/2024	Stools	1612450	26	1644	31.35	172667	98.579	Environment	100	OXA193-G57T	R	GyrA-T86I	R		S	tet(O)	R		S		S
CNRCH-02986	ERS28316680	Campylobacter coli	99.024	ST-14977	CC-828	female	72	44000	22/06/2024	Stools	1673631	41	1683	30	152772	39.342	Poultry	100	OXA594-WT	S	GyrA-T86I	R		S	tet(O)	R		S		S
CNRCH-02987	ERS28316681	Campylobacter coli	99.095	ST-1055	CC-828	female	29	71460	08/07/2024	Stools	1638002	20	1665	30.95	39825;135561	96.26	Poultry	100	Absent OXA	S		S		S		S		S		S
CNRCH-02988	ERS28316682	Campylobacter jejuni	98.963	ST-50	CC-21	female	9	64320	04/07/2024	Stools	1677835	45	1723	30.49	172677	98.728	Poultry	100	OXA193-WT	S	GyrA-T86I	R		S	tet(O)	R		S		S
CNRCH-02989	ERS28316683	Campylobacter jejuni	99.064	ST-1039	CC-nd	male	14	14700	10/07/2024	Stools	1680711	26	1719	29.04	138068	94.615	Poultry	82.73	OXA193-WT	S	GyrA-T86I	R		S		S		S		S
CNRCH-02991	ERS28316684	Campylobacter jejuni	99.083	ST-50	CC-21	female	6	97237	05/07/2024	Stools	1615072	26	1642	30.69	158055	97.083	Poultry	100	OXA193-WT	S	GyrA-T86I	R		S	tet(O)	R		S		S
CNRCH-02992	ERS28316685	Campylobacter jejuni	98.515	ST-257	CC-257	male	74	37170	02/07/2024	Stools	1679076	27	1755	30.07	47903	98.504	Poultry	100	OXA461-WT	S		S		S		S		S		S
CNRCH-02993	ERS28316686	Campylobacter coli	99.076	ST-827	CC-828	male	76	21380	04/07/2024	Stools	1707833	24	1731	31.12	7873	93.568	Poultry	100	OXA193-WT	S	GyrA-T86I	R	23S-A2075G	R	tet(O)	R	APH(2'')-Ii1	R		S	APH(3')-IIIa	ANT(6)-Ig
CNRCH-02994	ERS28316687	Campylobacter jejuni	98.151	ST-14914	CC-22	male	74	59000	10/07/2024	Stools	1647251	28	1676	30.54	68234	96.559	Ruminant	92.17	OXA597-WT	S		S		S		S		S		S
CNRCH-02995	ERS28316688	Campylobacter jejuni	99.086	ST-19	CC-21	female	83	23200	28/06/2024	Stools	1672020	46	1726	30.41	120355	98.878	Poultry	100	OXA193-WT	S	GyrA-T86I	R		S		S		S		S
CNRCH-02996	ERS28316689	Campylobacter jejuni	98.964	ST-475	CC-48	female	23	15600	09/07/2024	Stools	1670811	32	1711	30.81	156159	99.252	Ruminant	100	OXA193-WT	S		S		S		S		S		S
CNRCH-02997	ERS28316690	Campylobacter jejuni	99.123	ST-21	CC-21	female	20	78980	26/06/2024	Stools	1655259	32	1711	28.56	72139	95.812	Ruminant	100	OXA193-WT	S		S		S		S		S		S
CNRCH-02998	ERS28316691	Campylobacter jejuni	98.401	ST-49	CC-49	male	42	37170	08/07/2024	Stools	1644903	27	1704	30.11	67938;99947	97.906	Poultry	100	OXA461-WT	S	GyrA-T86I	R		S		S		S		S
CNRCH-02999	ERS28316692	Campylobacter jejuni	98.609	ST-52	CC-52	male	28	37300	09/07/2024	Stools	1594550	30	1624	30.83	164054;185913	97.233	Poultry	100	OXA603-WT	S		S		S		S		S		S
CNRCH-03000	ERS28316693	Campylobacter jejuni	99.051	ST-19	CC-21	male	3	65380	08/07/2024	Stools	1709584	50	1792	30.46	55494	98.579	Poultry	100	OXA193-WT	S		S		S		S		S		S
CNRCH-03001	ERS28316694	Campylobacter jejuni	98.966	ST-21	CC-21	male	9	38670	02/07/2024	Stools	1746978	42	1828	30.14	48427	99.102	Ruminant	100	OXA193-G57T	R	GyrA-T86I	R		S	tet(O)	R		S		S
CNRCH-03002	ERS28316695	Campylobacter jejuni	98.983	ST-50	CC-21	male	1	64140	06/07/2024	Stools	1722731	51	1791	30.55	159259;159304	89.678	Poultry	100	OXA193-WT	S	GyrA-T86I	R		S	tet(O)	R		S		S
CNRCH-03004	ERS28316696	Campylobacter jejuni	99.105	ST-21	CC-21	male	58	23000	28/06/2024	Stools	1655356	42	1710	29.52	70772	98.205	Ruminant	100	OXA193-WT	S		S		S		S		S		S
CNRCH-03005	ERS28316697	Campylobacter jejuni	98.506	ST-441	CC-nd	male	62	62260	07/07/2024	Stools	1624825	36	1646	30.06	192255	99.327	Ruminant	78.2	OXA193-WT	S	GyrA-T86I	R		S		S		S		S
CNRCH-03006	ERS28316698	Campylobacter jejuni	99.229	ST-262	CC-21	female	21	95130	06/07/2024	Stools	1672096	31	1727	30.74	19210;118180	98.953	Ruminant	100	OXA193-WT	S		S		S		S		S		S
CNRCH-03007	ERS28316699	Campylobacter jejuni	98.383	ST-49	CC-49	female	61	78400	13/06/2024	Stools	1652155	52	1710	30.4	74326;193871	96.933	Poultry	100	OXA461-G57T	R		S		S	tet(O-32-O)	R		S		S
CNRCH-03008	ERS28316700	Campylobacter coli	99.012	ST-832	CC-828	female	59	37110	06/07/2024	Stools	1696664	30	1742	32.87	195002	76.141	Poultry	100	Absent OXA	S		S		S	tet(O)	R		S		S
CNRCH-03009	ERS28316701	Campylobacter jejuni	99.026	ST-21	CC-21	female	8	59220	06/07/2024	Stools	1728755	34	1777	30.24	48342	98.878	Ruminant	100	OXA193-G57T	R	GyrA-T86I	R		S	tet(O)	R		S		S	APH(3')-IIIa	ANT(6)-Ia
CNRCH-03010	ERS28316702	Campylobacter jejuni	98.52	ST-3720	CC-49	female	60	63114	02/07/2024	Stools	1682531	20	1759	29.65	158559	98.803	Poultry	100	OXA193-G57T	R	GyrA-T86I	R		S	tet(O)	R		S		S
CNRCH-03011	ERS28316703	Campylobacter jejuni	98.921	ST-48	CC-48	male	13	87220	12/07/2024	Stools	1636368	29	1664	31.1	43793	97.008	Poultry	84	OXA61-G57T	R		S		S		S		S		S
CNRCH-03012	ERS28316704	Campylobacter coli	99.137	ST-1055	CC-828	female	46	28800	06/07/2024	Stools	1637963	21	1666	30.86	39825;135561	96.26	Poultry	100	Absent OXA	S		S		S		S		S		S
CNRCH-03013	ERS28316705	Campylobacter coli	98.953	ST-832	CC-828	male	26	30330	01/07/2024	Stools	1712068	31	1772	30.26	189112;195002	77.113	Poultry	100	Absent OXA	S		S		S	tet(O)	R		S		S
CNRCH-03014	ERS28316706	Campylobacter jejuni	99.55	ST-10027	CC-21	female	17	59200	09/07/2024	Stools	1617475	21	1667	30.86	192722;195064	97.083	Ruminant	100	OXA193-WT	S		S		S		S		S		S
CNRCH-03015	ERS28316707	Campylobacter jejuni	98.924	ST-48	CC-48	female	12	87140	09/07/2024	Stools	1674280	27	1704	29.48	102308	94.39	Poultry	100	OXA61-WT	S		S		S		S		S		S
CNRCH-03016	ERS28316708	Campylobacter jejuni	99.224	ST-267	CC-283	female	34	37170	29/06/2024	Stools	1590248	27	1589	30	21607	97.607	Poultry	100	OXA193-WT	S		S		S		S		S		S
CNRCH-03017	ERS28316709	Campylobacter jejuni	98.467	ST-2254	CC-257	male	28	37270	08/07/2024	Stools	1650098	26	1738	34.27	62434	98.579	Poultry	100	OXA461-G57T	R	GyrA-T86I	R		S	tet(O)	R		S		S
CNRCH-03018	ERS28316710	Campylobacter jejuni	99.103	ST-21	CC-21	female	30	78150	05/07/2024	Stools	1660841	36	1713	30.39	Unknown	98.953	Ruminant	100	OXA193-WT	S	GyrA-T86I	R		S	tet(O)	R		S		S
CNRCH-03019	ERS28316711	Campylobacter jejuni	98.042	ST-42	CC-42	male	32	50000	10/07/2024	Stools	1581836	26	1604	30.58	174672	98.205	Ruminant	100	Absent OXA	S	GyrA-T86I	R		S		S		S		S
CNRCH-03021	ERS28316712	Campylobacter jejuni	98.07	ST-22	CC-22	female	66	70200	02/07/2024	Stools	1685995	32	1721	30.19	68234	95.812	Ruminant	97.97	OXA597-WT	S		S		S		S		S		S
CNRCH-03022	ERS28316713	Campylobacter coli	98.962	ST-832	CC-828	male	49	37270	09/07/2024	Stools	1690620	32	1736	31.41	189076	85.116	Poultry	100	Absent OXA	S		S		S	tet(O-32-O)	R		S		S		ANT(6)-If-aadE	ANT(9)-Ic-aad9
CNRCH-03023	ERS28316714	Campylobacter jejuni	98.665	ST-51	CC-443	male	1	13600	27/06/2024	Stools	1706353	34	1798	29.85	Unknown	91.025	Poultry	100	OXA595-WT	S	GyrA-T86I	R		S		S		S		S
CNRCH-03024	ERS28316715	Campylobacter jejuni	99.137	ST-583	CC-45	female	36	59960	01/07/2024	Stools	1639980	29	1657	30	193700	97.607	Poultry	100	OXA193-WT	S		S		S		S		S		S
CNRCH-03025	ERS28316716	Campylobacter coli	98.951	ST-8195	CC-828	female	74	22600	25/06/2024	Stools	1683968	30	1721	33.2	195866	97.681	Poultry	100	OXA193-WT	S	GyrA-T86I	R		S	tet(O-32-O)	R		S		S		ANT(6)-If-aadE
CNRCH-03026	ERS28316717	Campylobacter jejuni	99.083	ST-19	CC-21	male	74	37170	02/07/2024	Stools	1670472	43	1724	30.05	120355	98.878	Poultry	100	OXA193-WT	S	GyrA-T86I	R		S		S		S		S
CNRCH-03027	ERS28316718	Campylobacter jejuni	98.332	ST-1044	CC-658	male	59	65000	09/07/2024	Stools	1606894	25	1639	30.8	69937	97.756	Ruminant	100	OXA193-WT	S		S		S		S		S		S
CNRCH-03028	ERS28316719	Campylobacter jejuni	99.097	ST-21	CC-21	female	21	37400	04/07/2024	Stools	1659518	36	1711	30.42	79739;102346	99.252	Ruminant	100	OXA193-WT	S	GyrA-T86I	R		S	tet(O)	R		S		S
CNRCH-03029	ERS28316720	Campylobacter jejuni	98.616	ST-464	CC-464	female	24	79370	02/07/2024	Stools	1774355	50	1847	28.42	196730	99.177	Poultry	100	OXA193-G57T	R	GyrA-T86I	R		S	tet(O-32-O)	R		S		S
CNRCH-03030	ERS28316721	Campylobacter coli	99.21	ST-825	CC-828	male	19	63116	14/06/2024	Stools	1692761	42	1716	31.07	106372;106679	95.886	Poultry	100	Absent OXA	S	GyrA-T86I;GyrA-D90N	R	23S-A2075G	R	tet(O-32-O)	S		S		S		ANT(6)-Ig
CNRCH-03031	ERS28316722	Campylobacter jejuni	99.108	ST-883	CC-21	male	60	69250	25/06/2024	Blood	1657350	35	1708	30.71	30608	97.981	Ruminant	100	OXA193-WT	S		S		S		S		S		S
CNRCH-03032	ERS28316723	Campylobacter jejuni	98.525	ST-464	CC-464	male	19	1320	05/07/2024	Stools	1727129	56	1782	28.62	196730	99.327	Poultry	100	OXA193-G57T	R	GyrA-T86I	R		S	tet(O-32-O)	R		S		S
CNRCH-03033	ERS28316724	Campylobacter jejuni	99.033	ST-10298	CC-21	male	1	13400	25/06/2024	Stools	1693322	73	1747	29.88	136276	98.504	Ruminant	100	OXA193-WT	S	GyrA-T86I	R		S		S		S		S
CNRCH-03034	ERS28316725	Campylobacter jejuni	98.965	ST-14922	CC-21	male	36	67100	05/07/2024	Stools	1669683	35	1712	29.91	8194	98.13	Poultry	100	OXA451-WT	S		S		S		S		S		S
CNRCH-03035	ERS28316726	Campylobacter jejuni	99.088	ST-19	CC-21	male	14	37600	08/07/2024	Stools	1673252	36	1728	30.58	120355	98.803	Poultry	100	OXA193-WT	S	GyrA-T86I	R		S		S		S		S
CNRCH-03036	ERS28316727	Campylobacter coli	99.182	ST-14975	CC-828	female	5	59910	03/07/2024	Stools	1695043	34	1720	31.06	42938	77.263	Poultry	100	OXA579-WT	S	GyrA-T86I	R		S	tet(O)	R		S		S
CNRCH-03037	ERS28316728	Campylobacter jejuni	99.001	ST-122	CC-206	male	33	37170	12/07/2024	Stools	1718446	28	1769	30.93	190776	99.327	Ruminant	100	OXA193-WT	S	GyrA-T86I	R		S	tet(O-32-O)	R		S		S
CNRCH-03038	ERS28316729	Campylobacter jejuni	99.224	ST-383	CC-283	male	74	53950	02/07/2024	Stools	1599676	23	1609	29.96	198848	97.756	Poultry	100	OXA193-WT	S		S		S		S		S		S
CNRCH-03039	ERS28316730	Campylobacter coli	99.061	ST-1628	CC-828	female	53	75015	03/06/2024	Stools	1751335	30	1826	31.13	194679	81.227	Poultry	100	OXA193-G57T	R	GyrA-T86I	R	23S-A2075G	R	tet(O-32-O)	R		S		S	APH(3')-IIIa	ANT(6)-Ia
CNRCH-03040	ERS28316731	Campylobacter jejuni	98.436	ST-5484	CC-460	female	35	6140	07/07/2024	Stools	1812635	64	1895	28.61	161841	95.213	Poultry	100	OXA193-G57T	R	GyrA-T86I	R		S		S		S		S
CNRCH-03041	ERS28316732	Campylobacter coli	99.267	ST-1595	CC-828	female	73	27370	07/07/2024	Stools	1641855	32	1664	31.44	195864	98.803	Poultry	100	OXA193-G57T	R	GyrA-T86I	R		S	tet(O-32-O)	R		S		S		ANT(6)-If-aadE	ANT(9)-Ic-aad9
CNRCH-03042	ERS28316733	Campylobacter jejuni	98.704	ST-51	CC-443	female	52	37220	05/07/2024	Stools	1626055	23	1687	30.78	Unknown	90.651	Poultry	100	OXA595-WT	S		S		S		S		S		S
CNRCH-03043	ERS28316734	Campylobacter jejuni	98.098	ST-22	CC-22	male	69	78930	02/07/2024	Stools	1647187	29	1677	30.83	78077	98.055	Ruminant	98.77	OXA597-WT	S		S		S		S		S		S
CNRCH-03044	ERS28316735	Campylobacter jejuni	98.972	ST-14922	CC-21	male	18	25115	05/07/2024	Stools	1670227	32	1712	30	8194	98.13	Poultry	100	OXA451-WT	S		S		S		S		S		S
CNRCH-03045	ERS28316736	Campylobacter jejuni	98.448	ST-10846	CC-353	male	68	64990	03/07/2024	Stools	1734344	42	1789	28.86	173640	98.579	Poultry	100	OXA193-G57T	R	GyrA-T86I	R		S	tet(O-32-O)	R		S		S
CNRCH-03046	ERS28316737	Campylobacter jejuni	99.039	ST-122	CC-206	female	20	25410	11/06/2024	Stools	1634695	33	1672	2025-03-31	190721	98.878	Ruminant	100	OXA193-WT	S	GyrA-T86I	R		S		S		S		S
CNRCH-03047	ERS28316738	Campylobacter jejuni	98.927	ST-50	CC-21	male	64	64450	03/07/2024	Stools	1669891	36	1725	29.81	118052	98.803	Poultry	100	OXA193-WT	S	GyrA-T86I	R		S	tet(O-32-O)	R		S		S
CNRCH-03048	ERS28316739	Campylobacter jejuni	98.646	ST-15004	CC-353	female	62	98704	28/06/2024	Stools	1678651	30	1725	29	81828;118039	90.127	Poultry	100	Absent OXA	S	GyrA-T86I	R		S		S		S		S
CNRCH-03049	ERS28316740	Campylobacter jejuni	98.844	ST-523	CC-658	male	18	49510	05/07/2024	Stools	1848797	50	1933	28.76	157249	97.532	Ruminant	100	OXA193-WT	S	GyrA-T86I	R		S		S		S		S
CNRCH-03050	ERS28316741	Campylobacter jejuni	99.001	ST-21	CC-21	female	76	7530	07/07/2024	Stools	1697729	35	1723	29.31	89717	94.091	Ruminant	100	OXA193-G57T	R	GyrA-T86I	R		S	tet(O)	R		S		S
CNRCH-03051	ERS28316742	Campylobacter coli	99.156	ST-825	CC-828	female	69	67340	04/07/2024	Stools	1681250	33	1706	30.03	27820	92.969	Poultry	100	Absent OXA	S	GyrA-T86I	R		S	tet(O)	R		S		S		ANT(6)-Ig
CNRCH-03052	ERS28316743	Campylobacter jejuni	98.91	ST-48	CC-48	female	5	88000	27/06/2024	Stools	1639856	23	1680	29.39	137934	95.213	Ruminant	100	OXA61-WT	S		S		S		S		S		S
CNRCH-03053	ERS28316744	Campylobacter coli	99.497	ST-1614	CC-828	female	5	88430	26/06/2024	Stools	1644786	22	1675	30.95	103552;161670	66.492	Poultry	100	OXA578-WT	S		S		S		S		S		S
CNRCH-03054	ERS28316745	Campylobacter jejuni	98.925	ST-2258	CC-nd	male	88	37530	03/07/2024	Stools	1640640	20	1694	32.5	18867;68421	97.233	Ruminant	100	OXA193-WT	S		S		S		S		S		S
CNRCH-03055	ERS28316746	Campylobacter jejuni	99.242	ST-50	CC-21	female	8	13420	01/07/2024	Stools	1644580	25	1683	31.2	1845	97.831	Ruminant	86.37	OXA193-WT	S		S		S		S		S		S
CNRCH-03056	ERS28316747	Campylobacter jejuni	99.228	ST-45	CC-45	male	59	51370	21/06/2024	Stools	1651366	39	1684	30.05	92794	97.981	Poultry	100	OXA193-WT	S		S		S		S		S		S
CNRCH-03057	ERS28316748	Campylobacter jejuni	98.388	ST-9897	CC-nd	female	23	62440	11/07/2024	Stools	1713228	48	1774	28.62	173822	97.607	Poultry	100	OXA193-G57T	R	GyrA-T86I	R		S	tet(O-32-O)	R		S		S
CNRCH-03058	ERS28316749	Campylobacter jejuni	99.241	ST-383	CC-283	female	8	25170	12/07/2024	Stools	1599104	26	1607	30.19	87466	97.532	Poultry	100	OXA193-WT	S		S		S		S		S		S
CNRCH-03059	ERS28316750	Campylobacter coli	98.915	ST-10049	CC-nd	female	21	25230	27/06/2024	Stools	1636453	29	1660	31	163266	90.052	Poultry	100	OXA489-G57T	R	GyrA-T86I	R		S	tet(O)	R		S		S
CNRCH-03060	ERS28316751	Campylobacter jejuni	98.942	ST-50	CC-21	male	37	15000	08/07/2024	Stools	1702398	39	1753	30.28	48114	97.981	Poultry	100	OXA193-WT	S		S		S		S		S		S
CNRCH-03061	ERS28316752	Campylobacter jejuni	98.32	ST-1044	CC-658	male	88	49000	10/07/2024	Stools	1606473	25	1641	31.16	85026	97.756	Poultry	100	OXA193-WT	S		S		S		S		S		S
CNRCH-03062	ERS28316753	Campylobacter jejuni	99.229	ST-267	CC-283	male	63	34270	11/07/2024	Stools	1590001	27	1594	29.89	63564	97.681	Poultry	100	OXA193-WT	S		S		S		S		S		S
CNRCH-03063	ERS28316754	Campylobacter jejuni	98.921	ST-6175	CC-21	male	45	15130	08/07/2024	Stools	1724002	42	1788	29.81	162600	99.327	Poultry	100	OXA193-G58T	R	GyrA-T86I	R		S	tet(O)	R		S		S
CNRCH-03064	ERS28316755	Campylobacter jejuni	99.031	ST-3456	CC-45	male	58	67000	02/07/2024	Stools	1616459	34	1614	29.56	162455	98.728	Poultry	100	OXA449-WT	S		S		S		S		S		S
CNRCH-03065	ERS28316756	Campylobacter jejuni	98.943	ST-538	CC-45	male	0	50410	26/06/2024	Stools	1628495	26	1661	31.62	56082	97.906	Poultry	100	OXA193-G57T	R		S		S		S		S		S
CNRCH-03066	ERS28316757	Campylobacter jejuni	97.942	ST-469	CC-42	male	68	40280	11/07/2024	Stools	1631070	24	1665	31.79	136407	97.382	Ruminant	100	Absent OXA	S		S		S		S		S		S
CNRCH-03067	ERS28316758	Campylobacter jejuni	99.151	ST-45	CC-45	male	87	13000	06/07/2024	Stools	1604308	30	1616	30.5	40393	99.102	Poultry	100	OXA193-WT	S		S		S		S		S		S
CNRCH-03068	ERS28316759	Campylobacter jejuni	98.009	ST-42	CC-42	male	11	50720	11/07/2024	Stools	1703297	34	1768	31.32	82436	97.233	Ruminant	100	Absent OXA	S		S		S		S		S		S
CNRCH-03069	ERS28316760	Campylobacter jejuni	98.693	ST-1232	CC-353	male	58	64700	06/07/2024	Stools	1721796	34	1763	30.5	101026	98.205	Poultry	100	OXA184-PROM2024	R	GyrA-T86I	R		S	tet(O-M-O)	R		S		S	APH(3')-IIIa		ANT(9)-Ic-aad9
CNRCH-03071	ERS28316761	Campylobacter coli	99.173	ST-825	CC-828	female	23	67770	28/06/2024	Stools	1681012	33	1708	30.09	27820	92.969	Poultry	100	Absent OXA	S	GyrA-T86I	R		S	tet(O)	R		S		S		ANT(6)-Ig
CNRCH-03076	ERS28316762	Campylobacter jejuni	98.624	ST-8334	CC-353	male	5	64230	10/07/2024	Stools	1798420	60	1873	28.88	35183;35609	98.878	Poultry	100	Absent OXA	S	GyrA-T86I	R		S	tet(O)	R		S		S
CNRCH-03077	ERS28316763	Campylobacter coli	98.746	ST-825	CC-828	female	61	98745	08/07/2024	Stools	1857742	815	1741	31.77	27820	63.126	Ruminant	100	OXA489-G57T	R		S		S	tet(O)	R		S		S		ANT(6)-Ig
CNRCH-03078	ERS28316764	Campylobacter jejuni	98.938	ST-50	CC-21	male	69	15220	08/07/2024	Stools	1632520	36	1651	30.53	612;19386	98.28	Poultry	100	OXA451-G57T	R		S		S		S		S		S
CNRCH-03079	ERS28316765	Campylobacter jejuni	99.224	ST-267	CC-283	female	16	15150	11/07/2024	Stools	1589503	28	1594	29.93	63564	97.607	Poultry	100	OXA193-WT	S		S		S		S		S		S
CNRCH-03080	ERS28316766	Campylobacter coli	98.976	ST-14843	CC-828	female	63	32120	11/07/2024	Stools	1663124	24	1697	30.58	39825	97.083	Poultry	100	Absent OXA	S		S		S		S		S		S
CNRCH-03081	ERS28316767	Campylobacter jejuni	99.224	ST-45	CC-45	male	7	70100	13/07/2024	Stools	1629468	40	1653	29.8	26761;66914	98.504	Poultry	100	OXA184-PROM2024	R		S		S		S		S		S
CNRCH-03082	ERS28316768	Campylobacter jejuni	99.075	ST-10298	CC-21	male	5	64122	10/07/2024	Stools	1658373	38	1712	30.11	35191;136276	98.953	Ruminant	100	OXA193-WT	S	GyrA-T86I	R		S		S		S		S
CNRCH-03083	ERS28316769	Campylobacter jejuni	97.95	ST-42	CC-42	male	67	86370	10/07/2024	Stools	1679779	29	1731	31.1	102187	97.756	Ruminant	100	Absent OXA	S		S		S		S		S		S
CNRCH-03084	ERS28316770	Campylobacter coli	98.948	ST-1770	CC-828	female	21	29200	05/07/2024	Stools	1672308	29	1692	32.83	196779	69.409	Poultry	100	Absent OXA	S	GyrA-T86I	R		S	tet(O-32-O)	R		S		S
CNRCH-03085	ERS28316771	Campylobacter coli	99.017	ST-832	CC-828	female	34	51480	28/06/2024	Stools	1744076	29	1781	30.83	189076	85.116	Poultry	100	Absent OXA	S	GyrA-T86I	R		S	tet(O)	R		S		S
CNRCH-03086	ERS28316772	Campylobacter jejuni	98.496	ST-11764	CC-460	male	3	64370	09/07/2024	Stools	1784703	47	1847	28.74	173196	91.847	Poultry	100	Absent OXA	S		S		S		S		S		S
CNRCH-03087	ERS28316773	Campylobacter jejuni	99.031	ST-21	CC-21	male	7	15700	09/07/2024	Stools	1648034	32	1682	29.81	36899;48280	98.654	Ruminant	100	OXA193-WT	S		S		S		S		S		S
CNRCH-03088	ERS28316774	Campylobacter jejuni	97.835	ST-14927	CC-nd	male	35	64500	08/07/2024	Stools	1623504	46	1665	30.39	195005	98.355	Environment	100	OXA633-PROM2024	R		S		S		S		S		S
CNRCH-03089	ERS28316775	Campylobacter jejuni	99.154	ST-45	CC-45	female	22	26130	08/07/2024	Stools	1604023	30	1619	30	190153	97.831	Poultry	100	OXA193-WT	S		S		S		S		S		S
CNRCH-03090	ERS28316776	Campylobacter coli	99.073	ST-1417	CC-828	male	73	13590	07/06/2024	Stools	1783980	96	1822	27.44	135587	93.194	Pig	100	Absent OXA	S	GyrA-T86I	R	23S-A2075G	R	tet(O)	R		S		S		ANT(6)-Ig
CNRCH-03091	ERS28316777	Campylobacter jejuni	97.966	ST-6532	CC-42	female	17	62155	07/07/2024	Stools	1596799	35	1617	30.97	51525	92.147	Ruminant	100	Absent OXA	S	GyrA-T86I	R		S	tet(O-32-O)	R		S		S		ANT(6)-If-aadE
CNRCH-03093	ERS28316778	Campylobacter jejuni	99.014	ST-10298	CC-21	male	4	13470	06/07/2024	Stools	1658855	41	1712	30.05	136276	99.252	Ruminant	100	OXA193-WT	S	GyrA-T86I	R		S		S		S		S
CNRCH-03094	ERS28316779	Campylobacter jejuni	98.554	ST-464	CC-464	male	2	13120	02/07/2024	Stools	1732511	51	1782	28.57	196730	99.252	Poultry	100	OXA193-G57T	R	GyrA-T86I	R		S	tet(O-32-O)	R		S		S
CNRCH-03095	ERS28316780	Campylobacter jejuni	99.177	ST-267	CC-283	male	20	53250	07/07/2024	Stools	1590279	30	1594	30.33	137119	97.083	Poultry	100	OXA193-WT	S		S		S		S		S		S
CNRCH-03096	ERS28316781	Campylobacter jejuni	99.019	ST-19	CC-21	female	53	70200	02/07/2024	Stools	1674088	33	1730	31.33	120355	98.878	Poultry	100	OXA193-WT	S	GyrA-T86I	R		S		S		S		S
CNRCH-03097	ERS28316782	Campylobacter coli	99.435	ST-1181	CC-828	female	3	69600	06/07/2024	Stools	1676716	25	1723	31.32	21961	92.595	Poultry	100	OXA193-WT	S		S		S		S		S		S
CNRCH-03098	ERS28316783	Campylobacter jejuni	99.05	ST-7436	CC-21	male	27	64210	11/07/2024	Stools	1656539	33	1707	29.82	13791	97.307	Ruminant	100	OXA193-G57T	R	GyrA-T86I	R		S		S		S		S
CNRCH-03099	ERS28316784	Campylobacter jejuni	98.115	ST-508	CC-508	male	15	46500	19/07/2024	Stools	1646385	39	1663	30.33	160510	98.654	Unknown		Absent OXA	S		S		S		S		S		S
CNRCH-03101	ERS28316785	Campylobacter jejuni	99.026	ST-122	CC-206	female	21	89470	17/07/2024	Stools	1716472	27	1768	30.44	190776	99.327	Ruminant	100	OXA193-WT	S	GyrA-T86I	R		S	tet(O-32-O)	R		S		S
CNRCH-03102	ERS28316786	Campylobacter jejuni	98.509	ST-354	CC-354	male	0	6150	11/07/2024	Stools	1690931	32	1761	29.22	2511	96.634	Poultry	100	OXA460-WT	S	GyrA-T86I	R		S	tet(O)	R		S		S
CNRCH-03103	ERS28316787	Campylobacter jejuni	98.626	ST-51	CC-443	female	32	56600	11/07/2024	Stools	1622132	24	1686	31.71	161643	97.008	Poultry	100	OXA184-PROM2024	R	GyrA-T86I	R		S		S		S		S
CNRCH-03104	ERS28316788	Campylobacter jejuni	99.006	ST-137	CC-45	male	64	46700	18/07/2024	Stools	1599810	21	1600	31.19	105056	97.756	Poultry	100	OXA193-WT	S		S		S		S		S		S
CNRCH-03105	ERS28316789	Campylobacter jejuni	98.68	ST-51	CC-443	male	23	67480	08/07/2024	Stools	1793425	44	1888	28.25	39237	90.875	Poultry	100	OXA595-WT	S		S		S		S		S		S
CNRCH-03107	ERS28316790	Campylobacter jejuni	99.146	ST-45	CC-45	male	53	8130	12/07/2024	Stools	1640807	30	1666	30.47	87659	97.906	Poultry	100	OXA193-WT	S		S		S		S		S		S
CNRCH-03108	ERS28316791	Campylobacter jejuni	99.025	ST-918	CC-48	female	1	26780	01/07/2024	Stools	1673114	32	1722	31.66	124892	98.28	Ruminant	100	OXA193-WT	S	GyrA-T86I	R		S		S		S		S
CNRCH-03109	ERS28316792	Campylobacter jejuni	99.025	ST-122	CC-206	male	71	41360	13/06/2024	Stools	1679772	29	1723	31.34	190739	98.355	Ruminant	100	OXA193-WT	S	GyrA-T86I	R		S	tet(O-32-O)	R		S		S
CNRCH-03110	ERS28316793	Campylobacter jejuni	98.467	ST-49	CC-49	female	28	59223	09/07/2024	Stools	1644512	28	1705	30.43	67938;99947	97.906	Poultry	100	OXA461-WT	S	GyrA-T86I	R		S		S		S		S
CNRCH-03111	ERS28316794	Campylobacter jejuni	98.974	ST-475	CC-48	female	6	62170	19/07/2024	Stools	1671189	32	1711	29.78	156159	99.327	Ruminant	100	OXA193-WT	S		S		S		S		S		S
CNRCH-03112	ERS28316795	Campylobacter jejuni	98.529	ST-257	CC-257	male	34	67350	13/05/2024	Stools	1677682	23	1749	31	162646	99.102	Poultry	100	OXA461-WT	S		S		S		S		S		S
CNRCH-03113	ERS28316796	Campylobacter jejuni	97.583	ST-403	CC-403	female	23	50240	08/07/2024	Stools	1797187	45	1891	29.93	160631	97.681	Unknown		Absent OXA	S		S		S		S		S		S
CNRCH-03115	ERS28316797	Campylobacter jejuni	98.254	ST-3573	CC-nd	male	24	40270	11/06/2024	Stools	1603693	33	1630	30.88	32872	95.213	Poultry	100	OXA449-WT	S	GyrA-T86I	R		S		S		S		S
CNRCH-03117	ERS28316798	Campylobacter jejuni	99.025	ST-6089	CC-21	male	6	38110	28/06/2024	Stools	1722768	40	1781	29.62	21888	96.784	Poultry	100	OXA193-WT	S		S		S		S		S		S
CNRCH-03118	ERS28316799	Campylobacter jejuni	99.539	ST-10027	CC-21	female	12	50300	09/07/2024	Stools	1617333	27	1665	30.04	195064	98.205	Ruminant	100	OXA193-WT	S		S		S		S		S		S
CNRCH-03119	ERS28316800	Campylobacter jejuni	98.425	ST-10846	CC-353	male	12	64400	10/07/2024	Stools	1739240	44	1789	28.45	174192	98.504	Poultry	100	OXA193-G57T	R	GyrA-T86I	R		S	tet(O-32-O)	R		S		S
CNRCH-03120	ERS28316801	Campylobacter jejuni	99.243	ST-383	CC-283	male	26	54200	12/07/2024	Stools	1599632	24	1608	30.25	87466	97.607	Poultry	100	OXA193-WT	S		S		S		S		S		S
CNRCH-03121	ERS28316802	Campylobacter jejuni	99.04	ST-2180	CC-658	female	25	67400	08/07/2024	Stools	1662401	30	1737	31.07	65157	98.13	Poultry	100	OXA193-G57T	R	GyrA-T86I	R		S		S		S		S
CNRCH-03122	ERS28316803	Campylobacter coli	99.128	ST-832	CC-828	male	40	15140	19/07/2024	Stools	1735174	42	1782	29.33	189112;195002	82.498	Poultry	100	Absent OXA	S		S		S	tet(O)	R		S		S
CNRCH-03124	ERS28316804	Campylobacter jejuni	98.465	ST-14928	CC-nd	female	1	15000	15/07/2024	Stools	1734524	41	1800	29.63	192041	87.21	Poultry	100	OXA184-PROM2024	R	GyrA-T86I	R		S	tet(O-32-O)	R		S		S	APH(3')-IIIa	ANT(6)-Ia
CNRCH-03125	ERS28316805	Campylobacter jejuni	98.668	ST-51	CC-443	female	58	53000	17/07/2024	Stools	1664018	29	1744	30.9	Unknown	90.726	Poultry	100	OXA595-WT	S		S		S		S		S		S
CNRCH-03126	ERS28316806	Campylobacter jejuni	98.502	ST-257	CC-257	female	8	15140	15/07/2024	Stools	1679556	30	1756	31.1	47903	98.355	Poultry	100	OXA461-WT	S		S		S		S		S		S
CNRCH-03128	ERS28316807	Campylobacter jejuni	99.273	ST-50	CC-21	male	61	88460	10/07/2024	Stools	1645455	29	1678	31.9	1845	97.756	Ruminant	85.7	OXA193-WT	S		S		S		S		S		S
CNRCH-03129	ERS28316808	Campylobacter jejuni	98.645	ST-356	CC-353	male	44	83440	13/07/2024	Stools	1713862	29	1790	30.69	80914	94.54	Poultry	100	OXA193-G57T	R	GyrA-T86I	R		S	tet(O)	R		S		S
CNRCH-03130	ERS28316809	Campylobacter jejuni	99.266	ST-50	CC-21	male	36	88460	10/07/2024	Stools	1645190	30	1678	31.9	1845	97.906	Ruminant	87.7	OXA193-WT	S		S		S		S		S		S
CNRCH-03131	ERS28316810	Campylobacter jejuni	98.724	ST-1036	CC-353	female	29	37320	28/06/2024	Stools	1755121	58	1807	29.84	194281	91.473	Poultry	100	OXA184-PROM2024	R	GyrA-T86I	R		S	tet(O)	R		S		S
CNRCH-03132	ERS28316811	Campylobacter jejuni	98.922	ST-917	CC-21	male	79	33430	16/07/2024	Stools	1699529	30	1770	29.93	70637	97.307	Ruminant	100	OXA193-G57T	R		S		S		S		S		S
CNRCH-03133	ERS28316812	Campylobacter jejuni	97.999	ST-22	CC-22	female	24	49300	12/07/2024	Stools	1655034	34	1664	30.29	75167	98.205	Ruminant	99.33	OXA193-WT	S		S		S	tet(O)	R		S		S
CNRCH-03134	ERS28316813	Campylobacter jejuni	98.4	ST-354	CC-354	female	29	6150	13/07/2024	Stools	1710899	45	1782	29.62	2511	96.933	Poultry	100	OXA460-WT	S	GyrA-T86I	R		S	tet(O)	R		S		S
CNRCH-03135	ERS28316814	Campylobacter jejuni	98.978	ST-19	CC-21	male	20	87270	04/07/2024	Stools	1738347	57	1806	31.02	120355	98.803	Poultry	100	OXA193-WT	S	GyrA-T86I	R		S		S		S		S
CNRCH-03136	ERS28316815	Campylobacter jejuni	98.165	ST-22	CC-22	male	79	34210	16/07/2024	Stools	1646838	31	1669	30.48	75658	98.28	Ruminant	97.37	OXA193-G57T	R		S		S		S		S		S
CNRCH-03137	ERS28316816	Campylobacter jejuni	98.56	ST-5484	CC-460	female	82	54380	03/07/2024	Stools	1775709	64	1847	28.89	161841	95.064	Poultry	100	OXA193-G57T	R	GyrA-T86I	R		S		S		S		S
CNRCH-03138	ERS28316817	Campylobacter jejuni	98.997	ST-122	CC-206	male	25	14123	12/07/2024	Stools	1749640	29	1819	30.62	190776	98.953	Ruminant	100	OXA193-WT	S	GyrA-T86I	R		S	tet(O-32-O)	R		S		S
CNRCH-03140	ERS28316818	Campylobacter jejuni	98.105	ST-22	CC-22	male	58	25750	12/07/2024	Stools	1608755	32	1611	30.25	70553	97.906	Ruminant	98.3	OXA597-WT	S	GyrA-T86I	R		S		S		S		S
CNRCH-03141	ERS28316819	Campylobacter jejuni	99.107	ST-19	CC-21	male	81	30100	06/07/2024	Blood	1648621	35	1711	30.6	Unknown	98.728	Poultry	100	OXA193-WT	S	GyrA-T86I	R		S		S		S		S
CNRCH-03142	ERS28316820	Campylobacter jejuni	98.523	ST-14967	CC-353	male	37	64230	12/07/2024	Stools	1710899	27	1798	30.07	80914	95.512	Poultry	100	Absent OXA	S		S		S	tet(O)	R		S		S
CNRCH-03143	ERS28316821	Campylobacter jejuni	98.516	ST-14929	CC-353	male	24	14490	10/07/2024	Stools	1702519	32	1755	28.69	173640	94.241	Poultry	100	OXA193-G57T	R	GyrA-T86I	R		S	tet(O-32-O)	R		S		S
CNRCH-03144	ERS28316822	Campylobacter jejuni	99.049	ST-21	CC-21	female	16	76570	20/07/2024	Stools	1668475	36	1717	30.56	21464	96.26	Ruminant	100	OXA193-G57T	R	GyrA-T86I	R		S	tet(O)	R		S		S
CNRCH-03145	ERS28316823	Campylobacter coli	98.995	ST-8195	CC-828	female	48	54360	12/07/2024	Stools	1685209	29	1722	32.62	195866	97.607	Poultry	100	OXA193-WT	S	GyrA-T86I	R		S	tet(O-32-O)	R		S		S		ANT(6)-If-aadE
CNRCH-03146	ERS28316824	Campylobacter jejuni	99.093	ST-1039	CC-nd	male	9	49120	13/07/2024	Stools	1719366	32	1778	30.41	138068	94.316	Poultry	82.8	OXA193-WT	S	GyrA-T86I	R		S		S		S		S
CNRCH-03148	ERS28316825	Campylobacter jejuni	98.475	ST-10846	CC-353	female	18	76610	13/07/2024	Stools	1729956	29	1793	29.17	173640	98.28	Poultry	100	OXA193-G57T	R	GyrA-T86I	R		S	tet(O-32-O)	R		S		S
CNRCH-03149	ERS28316826	Campylobacter jejuni	99.17	ST-267	CC-283	female	15	98701	28/02/2024	Stools	1826733	284	1776	32.42	137119	96.26	Poultry	100	OXA193-WT	S		S		S		S		S		S
CNRCH-03155	ERS28316827	Campylobacter coli	98.962	ST-832	CC-828	male	49	33000	18/04/2024	Stools	1705205	70	1741	31.87	Unknown	80.628	Poultry	100	OXA61-G57T	R	GyrA-T86I	R	23S-A2075G	R	tet(O)	R		S		S
CNRCH-03156	ERS28316828	Campylobacter jejuni	99.197	ST-267	CC-283	male	20	59141	18/07/2024	Stools	1589872	27	1596	29.96	198853	98.504	Poultry	100	OXA193-WT	S		S		S		S		S		S
CNRCH-03157	ERS28316829	Campylobacter jejuni	98.982	ST-6089	CC-21	male	68	46106	16/07/2024	Stools	1662074	35	1705	30.06	21888	96.559	Poultry	100	OXA193-WT	S		S		S		S		S		S
CNRCH-03158	ERS28316830	Campylobacter jejuni	99.033	ST-10298	CC-21	female	21	69220	16/07/2024	Stools	1652076	37	1710	29.84	35191;136276	98.355	Ruminant	100	OXA193-G57T	R	GyrA-T86I	R		S		S		S		S
CNRCH-03159	ERS28316831	Campylobacter jejuni	99.052	ST-10298	CC-21	male	15	25000	19/07/2024	Stools	1739359	36	1831	30.36	35191;136276	98.728	Ruminant	100	OXA193-WT	S	GyrA-T86I	R		S		S		S		S
CNRCH-03160	ERS28316832	Campylobacter coli	99.159	ST-825	CC-828	male	5	46500	18/07/2024	Stools	1655997	23	1673	32.52	195870	91.399	Poultry	100	OXA193-G57T	R	GyrA-T86I	R		S	tet(O)	R		S		S		ANT(6)-Ig
CNRCH-03161	ERS28316833	Campylobacter jejuni	98.448	ST-49	CC-49	male	24	30100	15/07/2024	Stools	1683969	28	1753	30.5	67938;99947	98.355	Poultry	100	OXA461-WT	S	GyrA-T86I	R		S		S		S		S
CNRCH-03162	ERS28316834	Campylobacter jejuni	99.017	ST-19	CC-21	male	8	51150	20/07/2024	Stools	1736842	62	1804	30	120355	98.953	Poultry	100	OXA193-WT	S	GyrA-T86I	R		S		S		S		S
CNRCH-03163	ERS28316835	Campylobacter jejuni	99.096	ST-1039	CC-nd	female	23	29250	07/07/2024	Stools	1679418	32	1715	30.22	138068	94.615	Poultry	82.8	OXA193-WT	S	GyrA-T86I	R		S		S		S		S
CNRCH-03164	ERS28316836	Campylobacter jejuni	99.091	ST-1039	CC-nd	male	6	50000	20/07/2024	Stools	1680185	29	1717	29.62	138068	93.119	Poultry	83.2	OXA193-WT	S	GyrA-T86I	R		S		S		S		S
CNRCH-03165	ERS28316837	Campylobacter jejuni	98.304	ST-658	CC-658	male	50	38690	08/07/2024	Stools	1644408	26	1706	31.27	161549	98.355	Poultry	100	OXA193-WT	S	GyrA-T86I	R		S		S		S		S
CNRCH-03166	ERS28316838	Campylobacter coli	99.167	ST-872	CC-828	male	22	59400	17/07/2024	Stools	1654689	31	1678	30.87	193231	88.93	Poultry	100	OXA489-G57T	R	GyrA-T86I	R		S	tet(O)	R		S		S
CNRCH-03167	ERS28316839	Campylobacter jejuni	98.559	ST-52	CC-52	male	7	59282	19/07/2024	Stools	1594773	29	1629	31.1	157284	97.457	Poultry	100	OXA603-WT	S	GyrA-T86I	R		S		S		S		S
CNRCH-03168	ERS28316840	Campylobacter jejuni	98.009	ST-22	CC-22	female	49	70200	17/07/2024	Stools	1609030	33	1611	30.18	82443;162891	94.615	Ruminant	99.7	OXA193-WT	S		S		S		S		S		S
CNRCH-03169	ERS28316841	Campylobacter jejuni	98.498	ST-5484	CC-460	female	3	53960	20/07/2024	Stools	1752012	49	1819	28.53	161841	95.138	Poultry	100	OXA193-G57T	R	GyrA-T86I	R		S		S		S		S
CNRCH-03170	ERS28316842	Campylobacter jejuni	98.993	ST-122	CC-206	male	2	29400	20/07/2024	Stools	1679579	26	1726	30.96	190739	98.28	Ruminant	100	OXA193-WT	S	GyrA-T86I	R		S	tet(O-32-O)	R		S		S
CNRCH-03171	ERS28316843	Campylobacter jejuni	97.965	ST-6532	CC-42	female	83	40230	18/07/2024	Stools	1594876	29	1618	31.55	35104	96.933	Ruminant	100	Absent OXA	S	GyrA-T86I	R		S	tet(O-32-O)	R		S		S		ANT(6)-If-aadE
CNRCH-03172	ERS28316844	Campylobacter jejuni	99.55	ST-10027	CC-21	female	18	27110	16/07/2024	Stools	1616729	22	1667	29.95	192722;195064	97.158	Ruminant	100	OXA193-WT	S		S		S		S		S		S
CNRCH-03173	ERS28316845	Campylobacter coli	98.993	ST-8195	CC-828	female	73	72240	11/07/2024	Stools	1647376	28	1680	32.68	195866	97.756	Poultry	100	OXA193-WT	S	GyrA-T86I	R		S	tet(O-32-O)	R		S		S		ANT(6)-If-aadE
CNRCH-03174	ERS28316846	Campylobacter jejuni	98.143	ST-22	CC-22	male	54	30340	16/07/2024	Stools	1646987	34	1673	30.21	78077	97.981	Ruminant	97.77	OXA597-WT	S	GyrA-T86I	R		S		S		S		S
CNRCH-03175	ERS28316847	Campylobacter jejuni	99.088	ST-21	CC-21	female	34	25000	17/07/2024	Stools	1662138	33	1707	30.73	15991	99.327	Ruminant	100	OXA193-WT	S	GyrA-T86I	R		S	tet(O)	R		S		S
CNRCH-03176	ERS28316848	Campylobacter jejuni	99.243	ST-383	CC-283	male	73	69460	13/07/2024	Stools	1599641	24	1608	30.25	87466	97.607	Poultry	100	OXA193-WT	S		S		S		S		S		S
CNRCH-03177	ERS28316849	Campylobacter coli	99.182	ST-14975	CC-828	female	90	15000	18/07/2024	Stools	1695041	34	1717	31.06	42938	77.113	Poultry	100	OXA579-WT	S	GyrA-T86I	R		S	tet(O)	R		S		S
CNRCH-03178	ERS28316850	Campylobacter jejuni	99.038	ST-122	CC-206	male	2	50000	19/07/2024	Stools	1632475	29	1671	30.79	190721	98.803	Ruminant	100	OXA193-WT	S	GyrA-T86I	R		S		S		S		S
CNRCH-03179	ERS28316851	Campylobacter fetus	99.607	n/a	n/a	female	80	78000	05/07/2024	Blood	1735228	51	1726	33.2	Unknown	3.74	Unknown		Absent OXA	S		S		S		S		S		S
CNRCH-03180	ERS28316852	Campylobacter coli	99.135	ST-827	CC-828	male	23	67450	13/07/2024	Stools	1733875	70	1764	32.4	41840	95.662	Poultry	100	OXA489-WT	S	GyrA-T86I	R		S	tet(O)	R		S		S		ANT(6)-Ig
CNRCH-03182	ERS28316853	Campylobacter jejuni	98.489	ST-2254	CC-257	female	78	49320	17/07/2024	Stools	1649526	21	1741	32.1	40418;134970	99.327	Poultry	100	OXA461-G57T	R	GyrA-T86I	R		S	tet(O)	R		S		S
CNRCH-03183	ERS28316854	Campylobacter jejuni	99.24	ST-383	CC-283	male	18	69160	15/07/2024	Stools	1599469	26	1609	30.27	87466	97.457	Poultry	100	OXA193-WT	S		S		S		S		S		S
CNRCH-03185	ERS28316855	Campylobacter coli	99.248	ST-1595	CC-828	female	1	83570	17/07/2024	Stools	1638500	29	1655	30.83	194459	91.997	Poultry	100	Absent OXA	S		S		S	tet(O)	R		S		S
CNRCH-03186	ERS28316856	Campylobacter jejuni	98.958	ST-50	CC-21	female	41	12700	08/07/2024	Stools	1632812	31	1653	29.84	612	98.355	Poultry	100	OXA451-G57T	R		S		S		S		S		S
CNRCH-03187	ERS28316857	Campylobacter jejuni	99.015	ST-6089	CC-21	female	55	44310	08/07/2024	Stools	1698729	40	1759	30.32	21888	96.859	Poultry	100	OXA193-WT	S		S		S		S		S		S
CNRCH-03188	ERS28316858	Campylobacter jejuni	98.94	ST-14922	CC-21	male	42	53015	18/07/2024	Stools	1670320	34	1711	30.03	8194	98.13	Poultry	100	OXA451-WT	S		S		S		S		S		S
CNRCH-03189	ERS28316859	Campylobacter jejuni	98.61	ST-52	CC-52	male	13	38110	08/07/2024	Stools	1634174	29	1676	30.93	158642	97.906	Poultry	100	OXA603-WT	S	GyrA-T86I	R		S		S		S		S
CNRCH-03190	ERS28316860	Campylobacter jejuni	99.018	ST-572	CC-206	male	16	1700	13/07/2024	Stools	1764967	30	1836	31.3	83368	98.13	Poultry	100	OXA193-G57T	R	GyrA-T86I	R		S	tet(O-32-O)	R		S		S		ANT(6)-If-aadE
CNRCH-03192	ERS28316861	Campylobacter coli	98.98	ST-14843	CC-828	female	4	64122	15/07/2024	Stools	1661807	23	1695	30.65	39825	97.233	Poultry	100	Absent OXA	S		S		S		S		S		S
CNRCH-03193	ERS28316862	Campylobacter jejuni	98.97	ST-50	CC-21	male	24	72100	11/07/2024	Stools	1669885	34	1715	29.74	192398	98.28	Poultry	100	OXA193-G57T	R	GyrA-T86I	R		S		S		S		S
CNRCH-03194	ERS28316863	Campylobacter jejuni	99.058	ST-883	CC-21	female	85	22360	18/07/2024	Stools	1732108	38	1794	29.71	22636	97.158	Ruminant	100	OXA193-G57T	R	GyrA-T86I	R		S	tet(O-32-O)	R		S		S
CNRCH-03195	ERS28316864	Campylobacter jejuni	98.943	ST-10685	CC-21	male	74	30200	15/07/2024	Stools	1700736	25	1774	29.68	70634	97.681	Ruminant	100	OXA193-G57T	R		S		S		S		S		S
CNRCH-03196	ERS28316865	Campylobacter jejuni	98.514	ST-257	CC-257	male	34	95130	16/07/2024	Stools	1721565	28	1819	30.86	Unknown	99.102	Poultry	100	OXA461-WT	S		S		S		S		S		S
CNRCH-03197	ERS28316866	Campylobacter jejuni	98.453	ST-464	CC-464	male	3	23230	21/07/2024	Stools	1755335	48	1811	29	173327;173573	96.185	Poultry	100	Absent OXA	S	GyrA-T86I	R		S	tet(O-32-O)	R		S		S
CNRCH-03198	ERS28316867	Campylobacter jejuni	98.528	ST-356	CC-353	male	16	77830	17/07/2024	Stools	1706357	28	1818	30.04	26215	48.242	Poultry	100	Absent OXA	S		S		S		S		S		S
CNRCH-03199	ERS28316868	Campylobacter jejuni	98.674	ST-51	CC-443	female	91	53500	22/07/2024	Stools	1625245	29	1683	30.9	Unknown	90.726	Poultry	100	OXA595-WT	S		S		S		S		S		S
CNRCH-03200	ERS28316869	Campylobacter fetus	99.527	n/a	n/a	female	64	26200	12/07/2024	Blood	1750013	40	1809	33.25	Unknown	3.74	Unknown		Absent OXA	S		S		S		S		S		S
CNRCH-03201	ERS28316870	Campylobacter jejuni	98.385	ST-354	CC-354	male	78	64410	15/07/2024	Stools	1788084	58	1889	29.48	48158	98.205	Poultry	100	OXA460-G57T	R	GyrA-T86I	R		S	tet(O)	R		S		S
CNRCH-03202	ERS28316871	Campylobacter jejuni	99.019	ST-19	CC-21	male	5	59200	20/07/2024	Stools	1673813	32	1731	30.78	120355	98.803	Poultry	100	OXA193-WT	S	GyrA-T86I	R		S		S		S		S
CNRCH-03203	ERS28316872	Campylobacter jejuni	99.229	ST-267	CC-283	female	60	64000	17/07/2024	Stools	1590009	27	1594	29.89	63564	97.532	Poultry	100	OXA193-WT	S		S		S		S		S		S
CNRCH-03204	ERS28316873	Campylobacter jejuni	97.735	ST-677	CC-677	male	85	86580	05/07/2024	Stools	1631642	36	1694	30.58	157080;158313	97.457	Environment	100	OXA447-WT	S		S		S		S		S		S
CNRCH-03206	ERS28316874	Campylobacter jejuni	98.985	ST-48	CC-48	female	2	37000	10/07/2024	Stools	1638320	24	1667	30.21	30860;136309	98.055	Ruminant	87.97	OXA61-G57T	R		S		S		S		S		S
CNRCH-03207	ERS28316875	Campylobacter jejuni	98.993	ST-122	CC-206	male	16	40024	23/07/2024	Stools	1679891	29	1725	31.34	190647	98.355	Ruminant	100	OXA193-WT	S	GyrA-T86I	R		S	tet(O-32-O)	R		S		S
CNRCH-03208	ERS28316876	Campylobacter jejuni	98.704	ST-51	CC-443	female	32	15250	24/07/2024	Stools	1626422	24	1691	31.54	Unknown	90.726	Poultry	100	OXA595-WT	S		S		S		S		S		S
CNRCH-03209	ERS28316877	Campylobacter jejuni	99.055	ST-3335	CC-206	female	49	67100	12/07/2024	Stools	1671807	24	1725	31.17	70682;71007	98.728	Poultry	100	OXA193-G57T	R	GyrA-T86I	R		S	tet(O-32-O)	R		S		S
CNRCH-03210	ERS28316878	Campylobacter jejuni	99.03	ST-50	CC-21	female	5	79000	16/07/2024	Stools	1685894	51	1729	30.9	192079	97.906	Poultry	100	OXA193-WT	S	GyrA-T86I	R		S	tet(O)	R		S		S
CNRCH-03211	ERS28316879	Campylobacter jejuni	99.012	ST-50	CC-21	male	90	86500	06/04/2024	Stools	1675068	39	1727	30.9	Unknown	99.028	Poultry	100	OXA193-WT	S		S		S		S		S		S
CNRCH-03212	ERS28316880	Campylobacter coli	99.119	ST-825	CC-828	male	35	78170	21/07/2024	Stools	1697788	27	1721	31.96	192707	95.064	Poultry	100	OXA594-WT	S	GyrA-T86I	R		S	tet(O-M-O)	R		S		S
CNRCH-03213	ERS28316881	Campylobacter jejuni	98.66	ST-51	CC-443	female	18	15000	24/07/2024	Stools	1624592	28	1684	30.96	123405	98.579	Poultry	100	OXA184-PROM2024	R	GyrA-T86I	R		S		S		S		S
CNRCH-03214	ERS28316882	Campylobacter jejuni	98.403	ST-49	CC-49	male	21	64230	17/07/2024	Stools	1684360	26	1756	30.65	67938;99947	98.28	Poultry	100	OXA461-WT	S	GyrA-T86I	R		S		S		S		S
CNRCH-03215	ERS28316883	Campylobacter jejuni	98.486	ST-464	CC-464	female	19	33210	14/07/2024	Stools	1749679	49	1808	29.16	173572;173605	94.839	Poultry	100	Absent OXA	S	GyrA-T86I	R		S	tet(O-32-O)	R		S		S
CNRCH-03216	ERS28316884	Campylobacter jejuni	99.095	ST-19	CC-21	female	33	62460	22/07/2024	Stools	1696238	57	1750	30.33	120355	98.728	Poultry	100	OXA193-WT	S	GyrA-T86I	R		S		S		S		S
CNRCH-03217	ERS28316885	Campylobacter jejuni	98.673	ST-51	CC-443	male	2	38690	03/07/2024	Stools	1624908	28	1686	30.54	140400	90.8	Poultry	100	OXA595-G57T	R		S		S		S		S		S
CNRCH-03218	ERS28316886	Campylobacter jejuni	98.01	ST-3572	CC-nd	female	42	95130	17/07/2024	Stools	1611719	14	1636	33.79	195790	87.734	Poultry	83.3	OXA193-G57T	R	GyrA-T86I	R		S	tet(O-32-O)	R		S		S
CNRCH-03219	ERS28316887	Campylobacter jejuni	99.064	ST-1039	CC-nd	male	4	64290	20/07/2024	Stools	1679800	28	1720	30.14	138068	94.69	Poultry	83.83	OXA193-WT	S	GyrA-T86I	R		S		S		S		S
CNRCH-03220	ERS28316888	Campylobacter coli	99.145	ST-825	CC-828	male	0	25550	15/07/2024	Stools	1654427	37	1672	30.19	106679	96.709	Poultry	100	Absent OXA	S	GyrA-T86I	R		S	tet(O)	R		S		S		ANT(6)-Ig
CNRCH-03221	ERS28316889	Campylobacter jejuni	99.09	ST-19	CC-21	male	48	87042	18/07/2024	Blood	1671320	44	1729	30.48	120355	98.728	Poultry	100	OXA193-WT	S	GyrA-T86I	R		S		S		S		S
CNRCH-03222	ERS28316890	Campylobacter jejuni	99.046	ST-3335	CC-206	male	87	49310	20/07/2024	Stools	1670531	27	1719	30.78	70682;71007	98.654	Poultry	100	OXA193-G57T	R	GyrA-T86I	R		S	tet(O-32-O)	R		S		S
CNRCH-03223	ERS28316891	Campylobacter jejuni	98.308	ST-1044	CC-658	male	83	30700	21/07/2024	Stools	1608000	28	1639	31	69937	97.607	Poultry	100	OXA193-WT	S		S		S		S		S		S
CNRCH-03224	ERS28316892	Campylobacter jejuni	98.88	ST-492	CC-48	male	19	25320	16/07/2024	Stools	1767764	32	1827	30.84	102287	89.379	Ruminant	100	OXA61-WT	S	GyrA-T86I	R		S	tet(O)	R		S		S
CNRCH-03225	ERS28316893	Campylobacter jejuni	99.054	ST-45	CC-45	female	0	86100	09/06/2024	Stools	1597813	37	1607	30.11	67472	98.953	Poultry	100	OXA193-WT	S		S		S		S		S		S
CNRCH-03226	ERS28316894	Campylobacter jejuni	97.981	ST-5590	CC-nd	male	60	59400	14/07/2024	Stools	1606862	25	1630	29.92	160025	92.371	Environment	100	Absent OXA	S		S		S		S		S		S
CNRCH-03227	ERS28316895	Campylobacter jejuni	99.062	ST-883	CC-21	male	8	64230	18/07/2024	Stools	1655880	45	1717	30.09	194852	98.579	Ruminant	100	OXA193-WT	S	GyrA-T86I	R		S		S		S		S
CNRCH-03228	ERS28316896	Campylobacter coli	99.007	ST-827	CC-828	female	44	86180	10/05/2024	Stools	1687314	24	1720	31.62	Unknown	92.147	Poultry	100	OXA489-WT	S	GyrA-T86I	R		S	tet(O)	R		S		S
CNRCH-03229	ERS28316897	Campylobacter jejuni	98.676	ST-1232	CC-353	male	60	46130	25/07/2024	Blood	1720833	40	1766	30.55	101026	99.476	Poultry	100	OXA184-PROM2024	R	GyrA-T86I	R		S	tet(O-M-O)	R		S		S	APH(3')-IIIa		ANT(9)-Ic-aad9
CNRCH-03230	ERS28316898	Campylobacter jejuni	98.624	ST-51	CC-443	male	1	86180	20/05/2024	Stools	1624009	29	1685	30.72	123405	98.579	Poultry	100	OXA184-PROM2024	R	GyrA-T86I	R		S		S		S		S
CNRCH-03231	ERS28316899	Campylobacter jejuni	98.594	ST-441	CC-nd	male	47	38730	03/07/2024	Stools	1628710	30	1655	30.2	100931	97.981	Poultry	100	OXA193-WT	S	GyrA-T86I	R		S	tet(O)	R		S		S
CNRCH-03232	ERS28316900	Campylobacter jejuni	97.971	ST-6532	CC-42	male	58	93100	20/07/2024	Stools	1632698	32	1669	31	193115	96.784	Ruminant	100	Absent OXA	S	GyrA-T86I	R		S	tet(O-32-O)	R		S		S
CNRCH-03233	ERS28316901	Campylobacter jejuni	98.473	ST-61	CC-61	male	70	85290	20/07/2024	Stools	1608944	17	1662	32.65	71457	94.465	Ruminant	100	OXA193-WT	S		S		S		S		S		S
CNRCH-03234	ERS28316902	Campylobacter jejuni	97.995	ST-534	CC-nd	female	3	72037	18/07/2024	Stools	1614087	26	1640	31.65	194413	97.158	Poultry	99.43	OXA193-WT	S	GyrA-T86I	R		S	tet(O-32-O)	R		S		S
CNRCH-03235	ERS28316903	Campylobacter jejuni	98.055	ST-22	CC-22	female	55	70110	17/07/2024	Stools	1733763	54	1773	29.81	78197	97.532	Ruminant	97.73	OXA597-WT	S		S		S		S		S		S
CNRCH-03236	ERS28316904	Campylobacter coli	99.108	ST-14843	CC-828	female	15	49450	21/07/2024	Stools	1637814	22	1663	31.27	39825	97.083	Poultry	100	Absent OXA	S		S		S		S		S		S
CNRCH-03237	ERS28316905	Campylobacter jejuni	98.931	ST-6175	CC-21	male	10	31450	18/07/2024	Stools	1741663	61	1813	29.3	161058;173628	99.402	Poultry	100	OXA193-G58T	R	GyrA-T86I	R		S	tet(O)	R		S		S
CNRCH-03238	ERS28316906	Campylobacter fetus	99.512	n/a	n/a	male	86	25000	21/07/2024	Blood	1742150	40	1821	33.42	Unknown	3.74	Unknown		Absent OXA	S		S		S		S		S		S
CNRCH-03239	ERS28316907	Campylobacter jejuni	99.234	ST-267	CC-283	female	19	32810	16/07/2024	Stools	1590319	28	1596	29.89	63564	97.607	Poultry	100	OXA193-WT	S		S		S		S		S		S
CNRCH-03241	ERS28316908	Campylobacter jejuni	98.448	ST-49	CC-49	female	13	49400	20/07/2024	Stools	1683922	26	1754	30.04	67938;99947	98.355	Poultry	100	OXA461-WT	S	GyrA-T86I	R		S		S		S		S
CNRCH-03242	ERS28316909	Campylobacter coli	98.94	ST-827	CC-828	male	17	92430	20/07/2024	Stools	1765441	25	1827	30.88	88635	94.69	Poultry	100	OXA489-WT	S		S		S	tet(O-32-O)	R		S		S
CNRCH-03243	ERS28316910	Campylobacter jejuni	98.635	ST-51	CC-443	male	18	64121	19/07/2024	Stools	1626112	26	1685	29.69	Unknown	90.202	Poultry	100	OXA595-WT	S		S		S		S		S		S
CNRCH-03244	ERS28316911	Campylobacter jejuni	98.449	ST-49	CC-49	female	17	24200	24/07/2024	Stools	1645235	22	1704	29.77	67938;99947	98.205	Poultry	100	OXA461-WT	S	GyrA-T86I	R		S		S		S		S
CNRCH-03245	ERS28316912	Campylobacter jejuni	98.471	ST-354	CC-354	male	54	79000	19/07/2024	Stools	1696635	52	1773	29.23	45802	97.532	Poultry	100	OXA460-WT	S	GyrA-T86I	R	23S-A2074C	R	tet(O)	R		S		S
CNRCH-03246	ERS28316913	Campylobacter jejuni	98.573	ST-52	CC-52	male	32	78860	19/07/2024	Stools	1633136	28	1683	31.07	158642	97.981	Poultry	100	OXA603-WT	S	GyrA-T86I	R		S		S		S		S
CNRCH-03247	ERS28316914	Campylobacter jejuni	98.705	ST-51	CC-443	female	77	7340	20/07/2024	Stools	1663453	24	1726	30.67	Unknown	90.726	Poultry	100	OXA595-WT	S		S		S		S		S		S
CNRCH-03248	ERS28316915	Campylobacter jejuni	99.083	ST-19	CC-21	male	13	14320	14/07/2024	Stools	1637374	43	1676	30.09	5583;14497	98.13	Poultry	100	OXA193-WT	S	GyrA-T86I	R		S		S		S		S
CNRCH-03249	ERS28316916	Campylobacter coli	99.178	ST-5123	CC-828	female	17	14320	14/07/2024	Stools	1644949	36	1669	30.25	119621;138682	68.811	Poultry	100	Absent OXA	S		S		S	tet(O)	R		S		S
CNRCH-03251	ERS28316917	Campylobacter jejuni	98.651	ST-51	CC-443	female	14	77580	26/07/2024	Stools	1623914	21	1685	30.43	123405	98.579	Poultry	100	OXA184-PROM2024	R	GyrA-T86I	R		S		S		S		S
CNRCH-03252	ERS28316918	Campylobacter jejuni	98.954	ST-50	CC-21	female	30	59200	12/07/2024	Stools	1633203	31	1658	29.71	612;118299	98.355	Poultry	100	OXA451-G57T	R		S		S		S		S		S
CNRCH-03253	ERS28316919	Campylobacter jejuni	98.932	ST-48	CC-48	male	53	59770	19/07/2024	Stools	1676652	25	1728	30.2	137057	98.579	Ruminant	100	OXA61-G57T	R	GyrA-T86I	R		S		S		S		S
CNRCH-03254	ERS28316920	Campylobacter jejuni	98.105	ST-22	CC-22	female	89	86320	23/01/2024	Stools	1608737	31	1614	30.52	106910	98.13	Ruminant	98.23	OXA597-WT	S		S		S		S		S		S
CNRCH-03255	ERS28316921	Campylobacter jejuni	98.386	ST-1759	CC-nd	female	23	56400	16/07/2024	Stools	1707457	52	1764	28.71	137775	93.717	Poultry	100	OXA584-WT	S		S		S	tet(O-32-O)	R		S		S
CNRCH-03257	ERS28316922	Campylobacter jejuni	98.57	ST-52	CC-52	male	61	67300	18/07/2024	Stools	1635851	26	1679	30.92	162019;165532	97.457	Poultry	100	OXA603-WT	S	GyrA-T86I	R		S		S		S		S
CNRCH-03258	ERS28316923	Campylobacter jejuni	98.695	ST-51	CC-443	female	36	46106	25/07/2024	Blood	1625981	24	1686	30.29	Unknown	90.726	Poultry	100	OXA595-WT	S		S		S		S		S		S
CNRCH-03261	ERS28316924	Campylobacter jejuni	98.456	ST-354	CC-354	male	33	59160	20/07/2024	Stools	1792478	54	1893	29.33	5106	98.055	Poultry	100	OXA460-WT	S	GyrA-T86I	R		S	tet(O)	R		S		S
CNRCH-03262	ERS28316925	Campylobacter coli	98.972	ST-1770	CC-828	female	1	38510	16/07/2024	Stools	1672277	30	1692	32.73	196779	69.409	Poultry	100	Absent OXA	S	GyrA-T86I	R		S	tet(O-32-O)	R		S		S
CNRCH-03263	ERS28316926	Campylobacter jejuni	99.039	ST-122	CC-206	male	8	15130	26/07/2024	Stools	1712113	35	1767	30.23	190722;190743	99.177	Ruminant	100	OXA193-WT	S	GyrA-T86I	R		S	tet(O-32-O)	R		S		S
CNRCH-03264	ERS28316927	Campylobacter jejuni	99.041	ST-10298	CC-21	male	77	22600	18/07/2024	Stools	1723311	52	1784	30.29	136276	99.028	Ruminant	100	OXA193-WT	S	GyrA-T86I	R		S	tet(O)	R		S		S
CNRCH-03265	ERS28316928	Campylobacter jejuni	99.065	ST-1039	CC-nd	female	28	33140	20/07/2024	Stools	1678637	28	1717	29.43	138068	94.69	Poultry	83.37	OXA193-WT	S	GyrA-T86I	R		S		S		S		S
CNRCH-03266	ERS28316929	Campylobacter coli	99.108	ST-14843	CC-828	male	36	53970	28/07/2024	Stools	1638453	22	1663	31.18	39825	97.083	Poultry	100	Absent OXA	S		S		S		S		S		S
CNRCH-03267	ERS28316930	Campylobacter jejuni	98.469	ST-354	CC-354	male	9	39110	20/07/2024	Stools	1769150	43	1872	29.26	4659;46998	97.906	Poultry	100	OXA460-WT	S	GyrA-T86I	R		S	tet(O)	R		S		S
CNRCH-03268	ERS28316931	Campylobacter jejuni	99.194	ST-383	CC-283	male	3	33200	25/07/2024	Stools	1599329	26	1609	30.35	198848	97.008	Poultry	100	OXA193-G57T	R		S		S		S		S		S
CNRCH-03269	ERS28316932	Campylobacter jejuni	98.625	ST-52	CC-52	female	19	64170	23/07/2024	Stools	1666584	31	1733	30.81	160618	98.205	Poultry	100	OXA603-WT	S	GyrA-T86I	R		S		S		S		S
CNRCH-03270	ERS28316933	Campylobacter coli	98.928	ST-14980	CC-828	male	73	41250	17/07/2024	Stools	1710202	29	1751	32.1	191985;196779	64.547	Poultry	100	OXA193-G57T	R	GyrA-T86I	R	23S-A2075G	R	tet(O-32-O)	R		S		S	APH(3')-IIIa	ANT(6)-Ia;ANT(6)-If-aadE
CNRCH-03271	ERS28316934	Campylobacter coli	99.097	ST-1055	CC-828	male	1	38850	11/07/2024	Stools	1637765	22	1664	31	39825;135561	96.26	Poultry	100	Absent OXA	S		S		S		S		S		S
CNRCH-03272	ERS28316935	Campylobacter coli	99.038	ST-860	CC-828	male	62	87250	19/07/2024	Stools	1690353	43	1728	32.95	18428	73.598	Poultry	100	Absent OXA	S	GyrA-T86I	R		S	tet(O)	R		S		S
CNRCH-03273	ERS28316936	Campylobacter jejuni	99.049	ST-3335	CC-206	female	51	72220	18/07/2024	Stools	1670587	27	1721	31.22	70682;71007	98.654	Poultry	100	OXA193-G57T	R	GyrA-T86I	R		S	tet(O-32-O)	R		S		S
CNRCH-03274	ERS28316937	Campylobacter jejuni	99.017	ST-6089	CC-21	male	3	15220	24/07/2024	Stools	1699472	35	1760	29.91	21888	96.859	Poultry	100	OXA193-WT	S		S		S		S		S		S
CNRCH-03275	ERS28316938	Campylobacter jejuni	98.895	ST-50	CC-21	male	23	78400	24/07/2024	Stools	1659269	40	1691	30.27	174807	98.654	Poultry	100	OXA193-G57T	R	GyrA-T86I	R		S	tet(O)	R		S		S
CNRCH-03276	ERS28316939	Campylobacter jejuni	98.976	ST-429	CC-48	female	27	78270	26/07/2024	Stools	1695916	27	1769	29.93	162844	91.623	Poultry	100	OXA193-G57T	R	GyrA-T86I	R		S		S		S		S
CNRCH-03277	ERS28316940	Campylobacter coli	98.932	ST-8195	CC-828	male	12	42140	26/07/2024	Stools	1688559	33	1737	31.33	193529;194241	98.055	Poultry	100	OXA193-WT	S	GyrA-T86I	R		S	tet(O-32-O)	R		S		S
CNRCH-03278	ERS28316941	Campylobacter jejuni	98.668	ST-51	CC-443	male	50	14000	22/07/2024	Blood	1663864	26	1746	30.5	Unknown	90.726	Poultry	100	OXA595-WT	S		S		S		S		S		S
CNRCH-03280	ERS28316942	Campylobacter jejuni	98.489	ST-2254	CC-257	female	68	37400	19/07/2024	Stools	1649433	22	1738	31.91	40418;134970	99.476	Poultry	100	OXA461-G57T	R	GyrA-T86I	R		S	tet(O)	R		S		S
CNRCH-03281	ERS28316943	Campylobacter jejuni	99.104	ST-50	CC-21	male	35	56000	23/07/2024	Stools	1682038	37	1734	31.03	192079	98.055	Poultry	100	OXA193-WT	S	GyrA-T86I	R		S	tet(O)	R		S		S
CNRCH-03282	ERS28316944	Campylobacter jejuni	98.318	ST-658	CC-658	male	66	25000	24/07/2024	Blood	1610620	27	1645	31.26	73100	98.28	Poultry	100	OXA193-WT	S		S		S	tet(O-32-O)	R		S		S
CNRCH-03283	ERS28316945	Campylobacter jejuni	98.568	ST-52	CC-52	female	82	85310	24/07/2024	Stools	1618005	28	1660	30.25	161150	98.504	Poultry	100	OXA603-WT	S		S		S		S		S		S
CNRCH-03284	ERS28316946	Campylobacter jejuni	98.317	ST-658	CC-658	female	10	64320	25/07/2024	Stools	1610618	27	1644	31.26	73100	98.28	Poultry	100	OXA193-WT	S		S		S	tet(O-32-O)	R		S		S
CNRCH-03285	ERS28316947	Campylobacter jejuni	99.156	ST-583	CC-45	female	84	40400	23/07/2024	Stools	1602686	27	1613	30.11	193700	97.831	Poultry	100	OXA193-WT	S		S		S		S		S		S
CNRCH-03286	ERS28316948	Campylobacter jejuni	98.072	ST-22	CC-22	female	9	49260	27/07/2024	Stools	1645996	32	1672	30.41	106910	95.288	Environment	95.7	OXA597-WT	S		S		S		S		S		S
CNRCH-03287	ERS28316949	Campylobacter jejuni	99.079	ST-50	CC-21	male	72	87350	26/07/2024	Stools	1682695	34	1731	30.21	192079	98.13	Poultry	100	OXA193-WT	S	GyrA-T86I	R		S	tet(O)	R		S		S
CNRCH-03288	ERS28316950	Campylobacter jejuni	99.04	ST-10298	CC-21	male	28	64230	23/07/2024	Stools	1730496	54	1794	30.28	35191;136276	99.028	Ruminant	100	OXA193-WT	S	GyrA-T86I	R		S		S		S		S
CNRCH-03289	ERS28316951	Campylobacter jejuni	99.107	ST-19	CC-21	male	57	59200	23/07/2024	Stools	1669687	43	1728	30.26	120355	98.728	Poultry	100	OXA193-WT	S	GyrA-T86I	R		S		S		S		S
CNRCH-03290	ERS28316952	Campylobacter jejuni	98.446	ST-354	CC-354	female	10	70150	26/07/2024	Stools	1767587	38	1864	29.16	4659;46998	98.429	Poultry	100	OXA460-WT	S	GyrA-T86I	R		S	tet(O)	R		S		S
CNRCH-03291	ERS28316953	Campylobacter jejuni	99.072	ST-883	CC-21	male	12	38980	12/07/2024	Stools	1665851	29	1713	30	137860	98.28	Ruminant	100	OXA193-WT	S	GyrA-T86I	R		S	tet(O)	R		S		S
CNRCH-03292	ERS28316954	Campylobacter jejuni	98.42	ST-6461	CC-353	male	5	67000	22/07/2024	Stools	1707732	41	1747	30.66	173301	95.064	Poultry	100	OXA184-PROM2024	R	GyrA-T86I	R		S	tet(O-32-O)	R		S		S		ANT(6)-If-aadE
CNRCH-03293	ERS28316955	Campylobacter jejuni	98.775	ST-290	CC-206	female	15	53290	28/07/2024	Stools	1701019	24	1783	31.04	137907	94.764	Poultry	100	OXA193-WT	S		S		S		S		S		S
CNRCH-03294	ERS28316956	Campylobacter jejuni	99.164	ST-45	CC-45	male	21	77360	31/07/2024	Stools	1605130	28	1619	30.54	26388	98.654	Poultry	100	OXA193-WT	S		S		S		S		S		S
CNRCH-03295	ERS28316957	Campylobacter jejuni	98.575	ST-52	CC-52	female	26	50620	01/08/2024	Stools	1668239	28	1733	31.07	165532	97.307	Poultry	100	OXA603-WT	S	GyrA-T86I	R		S		S		S		S
CNRCH-03296	ERS28316958	Campylobacter jejuni	98.524	ST-464	CC-464	male	80	30140	25/07/2024	Stools	1756220	44	1807	29.05	173327;173574	96.036	Poultry	100	Absent OXA	S	GyrA-T86I	R		S	tet(O-32-O)	R		S		S
CNRCH-03297	ERS28316959	Campylobacter jejuni	98.434	ST-61	CC-61	female	70	46090	27/07/2024	Stools	1694106	19	1747	30.95	48393	71.803	Ruminant	100	OXA193-WT	S		S		S	tet(O)	R		S		S
CNRCH-03298	ERS28316960	Campylobacter fetus	99.505	n/a	n/a	female	88	69890	26/07/2024	Blood	1768877	39	1816	33.64	Unknown	3.74	Unknown		Absent OXA	S		S		S		S		S		S
CNRCH-03299	ERS28316961	Campylobacter jejuni	98.439	ST-49	CC-49	female	69	83350	29/07/2024	Stools	1610719	26	1646	29.92	42063	98.579	Poultry	100	OXA461-WT	S	GyrA-T86I	R		S	tet(O-32-O)	R		S		S
CNRCH-03300	ERS28316962	Campylobacter coli	98.951	ST-8195	CC-828	male	76	70210	24/07/2024	Stools	1647816	27	1678	33.19	195866	97.607	Poultry	100	OXA193-WT	S	GyrA-T86I	R		S	tet(O-32-O)	R		S		S		ANT(6)-If-aadE
CNRCH-03301	ERS28316963	Campylobacter jejuni	99.04	ST-10298	CC-21	female	5	64210	27/07/2024	Stools	1726587	52	1785	29.77	35191;136276	99.102	Ruminant	100	OXA193-WT	S	GyrA-T86I	R		S		S		S		S
CNRCH-03302	ERS28316964	Campylobacter jejuni	98.927	ST-6175	CC-21	female	5	59110	20/07/2024	Stools	1725691	45	1787	29.69	Unknown	99.102	Poultry	100	OXA193-G58T	R	GyrA-T86I	R		S	tet(O)	R		S		S
CNRCH-03303	ERS28316965	Campylobacter jejuni	98.328	ST-658	CC-658	male	81	25220	25/07/2024	Stools	1610580	27	1646	31.3	73100	98.205	Poultry	100	OXA193-WT	S		S		S	tet(O-32-O)	R		S		S
CNRCH-03304	ERS28316966	Campylobacter jejuni	98.447	ST-49	CC-49	female	58	38260	15/07/2024	Stools	1684184	27	1756	30	67938;99947	98.28	Poultry	100	OXA461-WT	S	GyrA-T86I	R		S		S		S		S
CNRCH-03305	ERS28316967	Campylobacter jejuni	98.658	ST-51	CC-443	male	15	93140	29/07/2024	Stools	1625041	29	1686	30.28	Unknown	90.651	Poultry	100	OXA595-WT	S		S		S		S		S		S
CNRCH-03307	ERS28316968	Campylobacter jejuni	99.129	ST-45	CC-45	female	21	64800	26/07/2024	Stools	1640584	41	1660	30.02	119140	95.512	Poultry	100	OXA184-PROM2024	R		S		S		S		S		S
CNRCH-03308	ERS28316969	Campylobacter jejuni	99.01	ST-122	CC-206	female	69	70250	23/07/2024	Stools	1717538	30	1767	31	190776	99.327	Ruminant	100	OXA193-WT	S	GyrA-T86I	R		S	tet(O-32-O)	R		S		S
CNRCH-03309	ERS28316970	Campylobacter jejuni	98.948	ST-50	CC-21	male	38	33730	30/07/2024	Stools	1653329	27	1695	30	173829	99.102	Poultry	100	OXA193-WT	S	GyrA-T86I	R		S	tet(O)	R		S		S
CNRCH-03310	ERS28316971	Campylobacter jejuni	98.915	ST-6175	CC-21	male	19	70200	24/07/2024	Stools	1724687	35	1785	29.54	Unknown	99.327	Poultry	99.8	OXA193-G58T	R	GyrA-T86I	R		S	tet(O)	R		S		S
CNRCH-03311	ERS28316972	Campylobacter jejuni	99.232	ST-267	CC-283	male	7	82000	01/08/2024	Stools	1590053	26	1596	29.92	63564	97.607	Poultry	100	OXA193-WT	S		S		S		S		S		S
CNRCH-03312	ERS28316973	Campylobacter jejuni	99.177	ST-262	CC-21	male	0	40400	26/07/2024	Stools	1637954	30	1698	29.63	18194	97.981	Ruminant	100	OXA193-WT	S		S		S		S		S		S
CNRCH-03313	ERS28316974	Campylobacter jejuni	98.692	ST-2579	CC-353	male	12	89024	23/07/2024	Stools	1756437	36	1814	30.42	156948	84.069	Unknown		OXA193-WT	S	GyrA-T86I	R		S		S		S		S
CNRCH-03314	ERS28316975	Campylobacter jejuni	99.129	ST-583	CC-45	female	43	30130	25/07/2024	Stools	1688994	27	1732	30.41	194499	97.083	Poultry	100	OXA193-WT	S		S		S		S		S		S
CNRCH-03315	ERS28316976	Campylobacter jejuni	99.12	ST-883	CC-21	male	5	91400	25/07/2024	Stools	1657047	38	1708	30.13	30608	97.831	Ruminant	100	OXA193-WT	S		S		S		S		S		S
CNRCH-03316	ERS28316977	Campylobacter jejuni	98.534	ST-464	CC-464	male	25	21140	02/08/2024	Stools	1761122	59	1826	28.78	29099	94.54	Poultry	100	OXA594-WT	S	GyrA-T86I	R		S	tet(O-32-O)	R		S		S
CNRCH-03317	ERS28316978	Campylobacter coli	98.919	ST-8195	CC-828	male	61	77810	26/07/2024	Stools	1644950	25	1677	32.6	193529	96.111	Poultry	100	OXA193-G57T	R	GyrA-T86I	R		S	tet(O-32-O)	R		S		S		ANT(6)-If-aadE
CNRCH-03318	ERS28316979	Campylobacter jejuni	98.922	ST-21	CC-21	male	73	65000	23/07/2024	Stools	1734707	37	1787	29.35	70322	85.565	Ruminant	100	OXA193-G57T	R	GyrA-T86I	R		S	tet(O)	R		S		S
CNRCH-03319	ERS28316980	Campylobacter jejuni	97.903	ST-12256	CC-nd	female	43	64000	20/07/2024	Stools	1583740	27	1605	32.33	119961;195098	81.75	Poultry	100	OXA633-PROM2024	R		S		S		S		S		S
CNRCH-03320	ERS28316981	Campylobacter coli	99.083	ST-15005	CC-828	male	80	65400	25/07/2024	Stools	1730941	32	1783	30.25	27820	89.155	Poultry	100	Absent OXA	S	GyrA-T86I	R		S	tet(O)	R		S		S		ANT(6)-Ig
CNRCH-03321	ERS28316982	Campylobacter jejuni	98.518	ST-257	CC-257	female	65	15200	30/07/2024	Stools	1675263	28	1755	30.68	137852	99.177	Poultry	100	OXA461-WT	S		S		S		S		S		S
CNRCH-03323	ERS28316983	Campylobacter coli	99.078	ST-14981	CC-828	male	65	95600	29/07/2024	Stools	1677337	30	1711	31	173737	64.547	Poultry	100	Absent OXA	S	GyrA-T86I	R		S	tet(O)	R		S		S
CNRCH-03324	ERS28316984	Campylobacter jejuni	98.954	ST-6089	CC-21	male	13	40120	24/07/2024	Stools	1699928	41	1756	30.32	21888	96.784	Poultry	100	OXA193-WT	S		S		S		S		S		S
CNRCH-03325	ERS28316985	Campylobacter jejuni	99.021	ST-21	CC-21	female	28	70250	26/07/2024	Stools	1653309	32	1683	29.41	48342	99.327	Ruminant	100	OXA193-G57T	R	GyrA-T86I	R		S		S		S		S
CNRCH-03326	ERS28316986	Campylobacter jejuni	99.047	ST-9022	CC-45	male	17	33210	27/07/2024	Stools	1619424	34	1611	29.88	162738	98.654	Poultry	100	OXA449-WT	S		S		S		S		S		S
CNRCH-03327	ERS28316987	Campylobacter jejuni	98.939	ST-45	CC-45	male	55	23300	26/07/2024	Stools	1596411	33	1624	30.18	52830	97.382	Poultry	100	OXA447-WT	S		S		S		S		S		S
CNRCH-03328	ERS28316988	Campylobacter jejuni	98.691	ST-51	CC-443	female	68	2100	01/08/2024	Stools	1625855	28	1686	31.21	Unknown	90.726	Poultry	100	OXA595-WT	S		S		S		S		S		S
CNRCH-03329	ERS28316989	Campylobacter jejuni	98.541	ST-4056	CC-607	male	74	72200	25/07/2024	Stools	1803084	68	1910	29.69	157174	85.116	Poultry	100	Absent OXA	S		S		S		S		S		S
CNRCH-03330	ERS28316990	Campylobacter jejuni	99.064	ST-50	CC-21	female	5	65000	24/07/2024	Stools	1680323	38	1727	30.53	192079	97.906	Poultry	100	OXA193-WT	S	GyrA-T86I	R		S	tet(O)	R		S		S
CNRCH-03331	ERS28316991	Campylobacter jejuni	98.935	ST-50	CC-21	female	60	65600	25/07/2024	Stools	1650451	30	1690	30.4	173829	99.327	Poultry	100	OXA193-WT	S	GyrA-T86I	R		S	tet(O)	R		S		S
CNRCH-03332	ERS28316992	Campylobacter jejuni	98.583	ST-441	CC-nd	male	69	14230	02/08/2024	Stools	1628260	30	1652	29.63	196128	98.055	Poultry	100	OXA193-G57T	R	GyrA-T86I	R		S	tet(O)	R		S		S
CNRCH-03333	ERS28316993	Campylobacter jejuni	99.232	ST-267	CC-283	male	2	53200	26/07/2024	Stools	1589218	26	1594	29.96	63564	97.233	Poultry	100	OXA193-WT	S		S		S		S		S		S
CNRCH-03334	ERS28316994	Campylobacter jejuni	98.994	ST-50	CC-21	male	11	33470	30/07/2024	Stools	1650238	32	1691	30.38	173829	99.252	Poultry	100	OXA193-WT	S	GyrA-T86I	R		S	tet(O)	R		S		S
CNRCH-03335	ERS28316995	Campylobacter jejuni	99.216	ST-383	CC-283	female	74	64320	22/07/2024	Stools	1599181	23	1609	29.96	106903	97.457	Poultry	100	OXA193-WT	S		S		S		S		S		S
CNRCH-03336	ERS28316996	Campylobacter jejuni	98.705	ST-51	CC-443	male	42	45400	26/07/2024	Stools	1626201	21	1688	30.62	Unknown	90.875	Poultry	100	OXA595-WT	S		S		S		S		S		S
CNRCH-03337	ERS28316997	Campylobacter jejuni	98.604	ST-441	CC-nd	male	54	77810	26/07/2024	Stools	1667006	43	1690	29.51	196726	97.906	Poultry	100	OXA193-WT	S		S		S	tet(O)	R		S		S
CNRCH-03338	ERS28316998	Campylobacter jejuni	97.615	ST-403	CC-403	male	72	53700	24/07/2024	Stools	1767098	51	1839	29.29	161103;161698	98.654	Unknown		Absent OXA	S		S		S		S		S		S
CNRCH-03339	ERS28316999	Campylobacter jejuni	98.964	ST-475	CC-48	male	13	25480	28/07/2024	Stools	1671851	30	1715	30.33	156149	99.327	Ruminant	100	OXA193-WT	S		S		S		S		S		S
CNRCH-03340	ERS28317000	Campylobacter jejuni	98.637	ST-7517	CC-443	female	2	13016	12/07/2024	Stools	1623234	27	1684	30.33	120631	98.579	Poultry	100	OXA184-PROM2024	R	GyrA-T86I	R		S		S		S		S
CNRCH-03341	ERS28317001	Campylobacter jejuni	98.674	ST-51	CC-443	male	74	49360	25/07/2024	Stools	1623135	27	1684	30.3	140400	90.875	Poultry	100	OXA595-WT	S		S		S		S		S		S
CNRCH-03342	ERS28317002	Campylobacter jejuni	98.341	ST-658	CC-658	male	15	64140	26/07/2024	Stools	1610632	26	1646	30.85	73100	98.13	Poultry	100	OXA193-WT	S		S		S	tet(O-32-O)	R		S		S
CNRCH-03343	ERS28317003	Campylobacter jejuni	99.082	ST-50	CC-21	female	3	72240	25/07/2024	Stools	1674214	74	1709	30.58	158521;160141	98.803	Poultry	100	OXA193-WT	S		S		S		S		S		S
CNRCH-03346	ERS28317004	Campylobacter coli	98.993	ST-827	CC-828	male	31	31120	20/06/2024	Stools	1722133	40	1774	30.95	32606	94.914	Poultry	100	OXA489-WT	S	GyrA-T86I	R	23S-A2075G	R	tet(O-32-O)	R		S		S	APH(3')-IIIa	ANT(6)-Ig
CNRCH-03347	ERS28317005	Campylobacter jejuni	98.687	ST-51	CC-443	female	36	77288	24/07/2024	Stools	1664487	23	1745	30.3	Unknown	90.501	Poultry	100	OXA595-WT	S		S		S		S		S		S
CNRCH-03348	ERS28317006	Campylobacter jejuni	98.904	ST-6175	CC-21	female	15	6410	31/07/2024	Stools	1723708	41	1788	29.1	161058;173628	99.327	Poultry	100	OXA193-G58T	R	GyrA-T86I	R		S	tet(O)	R		S		S
CNRCH-03349	ERS28317007	Campylobacter jejuni	98.993	ST-475	CC-48	female	2	76410	02/07/2024	Stools	1634323	31	1656	30.32	156146	98.803	Ruminant	100	OXA193-WT	S		S		S		S		S		S
CNRCH-03350	ERS28317008	Campylobacter coli	99.259	ST-1595	CC-828	female	41	69003	29/07/2024	Stools	1641238	25	1666	31.28	194840;195822	95.737	Poultry	100	OXA193-G57T	R		S		S	tet(O)	R		S		S
CNRCH-03351	ERS28317009	Campylobacter jejuni	98.488	ST-14931	CC-353	female	7	31430	11/05/2024	Stools	1721977	28	1790	30.39	157876	92.595	Poultry	100	OXA193-G57T	R	GyrA-T86I	R		S		S		S		S
CNRCH-03352	ERS28317010	Campylobacter jejuni	98.89	ST-538	CC-45	female	25	45650	25/07/2024	Stools	1628846	20	1662	32	56082	97.607	Poultry	100	OXA193-WT	S		S		S		S		S		S
CNRCH-03353	ERS28317011	Campylobacter jejuni	98.949	ST-48	CC-48	male	75	77820	24/07/2024	Stools	1638048	23	1666	29.3	30860	97.008	Ruminant	79.4	OXA61-G57T	R		S		S		S		S		S
CNRCH-03354	ERS28317012	Campylobacter jejuni	98.493	ST-2254	CC-257	male	11	64310	02/08/2024	Stools	1649342	22	1739	32.05	40418	99.028	Poultry	100	OXA461-G57T	R	GyrA-T86I	R		S	tet(O)	R		S		S
CNRCH-03355	ERS28317013	Campylobacter jejuni	99.565	ST-3633	CC-21	male	37	64450	01/08/2024	Stools	1617009	26	1669	31.08	157820	96.634	Poultry	74.33	OXA193-G57T	R		S		S		S		S		S
CNRCH-03356	ERS28317014	Campylobacter jejuni	98.536	ST-464	CC-464	female	12	40280	02/08/2024	Stools	1800075	71	1842	29.44	173327	96.26	Poultry	100	Absent OXA	S	GyrA-T86I	R		S	tet(O-32-O)	R		S		S
CNRCH-03357	ERS28317015	Campylobacter jejuni	98.094	ST-22	CC-22	male	7	15250	01/08/2024	Stools	1638999	32	1659	30.38	70654	98.205	Ruminant	92.8	OXA193-WT	S		S		S		S		S		S
CNRCH-03358	ERS28317016	Campylobacter jejuni	99.204	ST-45	CC-45	female	35	69220	30/07/2024	Stools	1627121	32	1661	30.62	136630	97.681	Poultry	100	OXA193-WT	S		S		S		S		S		S
CNRCH-03359	ERS28317017	Campylobacter jejuni	99.136	ST-50	CC-21	female	4	40320	30/07/2024	Stools	1681945	38	1732	30.79	192079	97.906	Poultry	100	OXA193-WT	S	GyrA-T86I	R		S	tet(O)	R		S		S
CNRCH-03360	ERS28317018	Campylobacter coli	98.913	ST-8195	CC-828	female	0	34200	28/07/2024	Stools	1645303	28	1676	33.14	193529;194241	97.008	Poultry	100	OXA193-G57T	R	GyrA-T86I	R		S	tet(O-32-O)	R		S		S		ANT(6)-If-aadE
CNRCH-03361	ERS28317019	Campylobacter jejuni	98.021	ST-42	CC-42	male	43	95130	29/07/2024	Stools	1624033	33	1656	30.58	40395;112753	98.205	Ruminant	100	OXA461-WT	S		S		S		S		S		S
CNRCH-03362	ERS28317020	Campylobacter jejuni	98.995	ST-122	CC-206	male	0	72700	25/07/2024	Stools	1677721	25	1729	30.8	190739	98.429	Ruminant	100	OXA193-WT	S	GyrA-T86I	R		S	tet(O-32-O)	R		S		S
CNRCH-03363	ERS28317021	Campylobacter jejuni	98.951	ST-475	CC-48	male	8	55190	26/07/2024	Stools	1671600	31	1711	30.19	156149	99.177	Ruminant	100	OXA193-WT	S		S		S		S		S		S
CNRCH-03364	ERS28317022	Campylobacter jejuni	98.457	ST-61	CC-61	male	2	25610	01/08/2024	Stools	1738945	17	1830	30.94	74334;100832	94.69	Ruminant	100	OXA193-WT	S		S		S	tet(O)	R		S		S
CNRCH-03365	ERS28317023	Campylobacter jejuni	98.396	ST-49	CC-49	female	46	64230	02/08/2024	Stools	1644773	26	1703	30.35	67938	98.504	Poultry	100	OXA461-WT	S	GyrA-T86I	R		S		S		S		S
CNRCH-03366	ERS28317024	Campylobacter jejuni	99.067	ST-10298	CC-21	male	13	33210	01/08/2024	Stools	1678518	45	1735	29.96	136276	98.953	Ruminant	100	OXA193-WT	S	GyrA-T86I	R		S		S		S		S
CNRCH-03367	ERS28317025	Campylobacter jejuni	98.887	ST-45	CC-45	male	3	69380	28/07/2024	Stools	1597645	41	1593	29.66	50058;158855	98.429	Poultry	100	OXA193-WT	S		S		S		S		S		S
CNRCH-03368	ERS28317026	Campylobacter coli	99.088	ST-825	CC-828	male	8	64121	01/08/2024	Stools	1688819	24	1711	31.08	192707	92.82	Poultry	100	OXA594-WT	S	GyrA-T86I	R		S	tet(O)	R		S		S
CNRCH-03369	ERS28317027	Campylobacter jejuni	98.573	ST-10846	CC-353	male	36	62220	30/07/2024	Stools	1730531	35	1798	28.97	173640	96.485	Poultry	100	OXA193-G57T	R	GyrA-T86I	R		S	tet(O-32-O)	R		S		S
CNRCH-03370	ERS28317028	Campylobacter jejuni	97.939	ST-6532	CC-42	male	87	31700	13/04/2024	Stools	1596214	31	1612	31.26	14959	96.709	Ruminant	100	Absent OXA	S	GyrA-T86I	R		S	tet(O-32-O)	R		S		S		ANT(6)-If-aadE
CNRCH-03371	ERS28317029	Campylobacter coli	99.102	ST-827	CC-828	female	0	87400	23/07/2024	Stools	1660793	27	1686	31.33	124209	98.878	Poultry	100	OXA489-WT	S		S		S	tet(O)	R		S		S		ANT(6)-Ig
CNRCH-03372	ERS28317030	Campylobacter jejuni	98.727	ST-2803	CC-nd	male	14	39700	01/08/2024	Stools	1605981	21	1648	31.76	194959	91.548	Ruminant	81.1	Absent OXA	S		S		S		S		S		S
CNRCH-03373	ERS28317031	Campylobacter jejuni	98.987	ST-918	CC-48	male	47	6000	30/07/2024	Stools	1634647	29	1662	30.79	124892	97.981	Ruminant	100	OXA193-WT	S	GyrA-T86I	R		S		S		S		S
CNRCH-03374	ERS28317032	Campylobacter jejuni	99.087	ST-21	CC-21	male	16	6000	23/07/2024	Stools	1650259	34	1684	30	18378	98.953	Ruminant	100	OXA193-WT	S	GyrA-T86I	R		S		S		S		S
CNRCH-03375	ERS28317033	Campylobacter jejuni	98.412	ST-49	CC-49	female	61	30110	01/08/2024	Stools	1647058	26	1707	30.42	78547	95.512	Poultry	100	OXA461-WT	S	GyrA-T86I	R		S	tet(O)	R		S		S
CNRCH-03376	ERS28317034	Campylobacter coli	99.061	ST-827	CC-828	female	66	64140	30/07/2024	Stools	1656788	24	1683	31.21	87194	98.654	Poultry	100	OXA489-WT	S		S		S		S		S		S
CNRCH-03377	ERS28317035	Campylobacter jejuni	98.975	ST-50	CC-21	male	38	46100	26/07/2024	Stools	1723547	83	1756	31.92	192079	97.681	Poultry	100	OXA193-WT	S	GyrA-T86I	R		S	tet(O)	R		S		S
CNRCH-03378	ERS28317036	Campylobacter jejuni	98.889	ST-4766	CC-nd	female	12	31170	09/07/2024	Stools	1711036	28	1777	30.32	188595;189441	98.13	Poultry	100	OXA580-WT	S		S		S	tet(O-32-O)	R		S		S
CNRCH-03379	ERS28317037	Campylobacter jejuni	98.878	ST-14932	CC-48	female	1	31770	10/06/2024	Stools	1637083	29	1663	30.83	28651	95.363	Unknown		OXA61-G57T	R	GyrA-T86I	R		S		S		S		S
CNRCH-03380	ERS28317038	Campylobacter jejuni	97.963	ST-6532	CC-42	female	9	31120	28/06/2024	Stools	1588707	31	1607	30.94	35104	96.335	Ruminant	100	Absent OXA	S	GyrA-T86I	R		S	tet(O-32-O)	R		S		S
CNRCH-03381	ERS28317039	Campylobacter jejuni	98.95	ST-48	CC-48	male	30	30110	02/08/2024	Stools	1639072	28	1674	30.82	102308	98.654	Poultry	80	OXA61-WT	S		S		S		S		S		S
CNRCH-03382	ERS28317040	Campylobacter jejuni	98.892	ST-45	CC-45	male	12	56130	31/07/2024	Stools	1599091	40	1591	29.77	136666	94.615	Poultry	100	OXA193-WT	S		S		S		S		S		S
CNRCH-03383	ERS28317041	Campylobacter jejuni	98.479	ST-354	CC-354	male	81	26200	19/07/2024	Stools	1790209	59	1887	29.03	5106	98.13	Poultry	100	OXA460-WT	S	GyrA-T86I	R		S	tet(O)	R		S		S
CNRCH-03384	ERS28317042	Campylobacter jejuni	98.601	ST-52	CC-52	male	65	88100	26/07/2024	Stools	1592618	27	1624	31.26	157284	97.831	Poultry	100	OXA603-WT	S	GyrA-T86I	R		S		S		S		S
CNRCH-03385	ERS28317043	Campylobacter jejuni	98.426	ST-49	CC-49	female	90	26200	02/08/2024	Blood	1645073	26	1703	30.12	67938;99947	98.355	Poultry	100	OXA461-WT	S	GyrA-T86I	R		S		S		S		S
CNRCH-03386	ERS28317044	Campylobacter jejuni	99.103	ST-19	CC-21	male	63	15600	26/07/2024	Stools	1624838	27	1661	31.52	122001	94.69	Poultry	98	OXA193-WT	S	GyrA-T86I	R		S		S		S		S
CNRCH-03387	ERS28317045	Campylobacter jejuni	98.927	ST-48	CC-48	female	36	53000	04/08/2024	Stools	1638368	22	1670	29.95	102308	98.728	Poultry	74.9	OXA61-WT	S		S		S		S		S		S
CNRCH-03389	ERS28317046	Campylobacter jejuni	99.222	ST-262	CC-21	male	63	60190	07/08/2024	Stools	1639323	26	1710	29.42	18194	98.355	Ruminant	100	OXA193-WT	S		S		S		S		S		S
CNRCH-03390	ERS28317047	Campylobacter coli	99.007	ST-832	CC-828	female	42	35850	27/07/2024	Stools	1695387	23	1749	32.43	189112;195002	81.526	Poultry	100	Absent OXA	S		S		S	tet(O)	R		S		S
CNRCH-03392	ERS28317048	Campylobacter jejuni	98.909	ST-6175	CC-21	male	19	79370	02/08/2024	Stools	1752493	57	1825	29.3	Unknown	99.402	Poultry	100	OXA193-G58T	R	GyrA-T86I	R		S	tet(O)	R		S		S
CNRCH-03393	ERS28317049	Campylobacter jejuni	97.951	ST-6532	CC-42	male	9	13290	05/08/2024	Stools	1627223	25	1667	30.92	18894	97.382	Ruminant	100	Absent OXA	S	GyrA-T86I	R		S	tet(O-32-O)	R		S		S
CNRCH-03394	ERS28317050	Campylobacter jejuni	98.955	ST-48	CC-48	male	92	46350	06/08/2024	Stools	1642189	25	1672	30.92	64676	97.457	Unknown		OXA61-G57T	R	GyrA-T86I	R		S	tet(O)	R		S		S
CNRCH-03395	ERS28317051	Campylobacter jejuni	98.978	ST-48	CC-48	male	16	7170	01/08/2024	Stools	1640304	24	1671	31.17	102308	98.728	Poultry	72.63	OXA61-WT	S		S		S		S		S		S
CNRCH-03396	ERS28317052	Campylobacter jejuni	98.654	ST-51	CC-443	male	28	79250	09/08/2024	Stools	1625266	20	1689	30.45	123405	98.579	Poultry	100	OXA184-PROM2024	R	GyrA-T86I	R		S		S		S		S
CNRCH-03397	ERS28317053	Campylobacter coli	98.951	ST-8195	CC-828	male	0	50000	05/08/2024	Stools	1685194	28	1721	33.11	195866	97.756	Poultry	100	OXA193-WT	S	GyrA-T86I	R		S	tet(O-32-O)	R		S		S		ANT(6)-If-aadE
CNRCH-03398	ERS28317054	Campylobacter jejuni	98.932	ST-50	CC-21	female	7	28400	07/08/2024	Stools	1702925	38	1771	29.95	294	94.615	Poultry	100	OXA193-WT	S	GyrA-T86I	R		S		S		S		S
CNRCH-03399	ERS28317055	Campylobacter jejuni	98.371	ST-1759	CC-nd	male	23	45770	24/07/2024	Stools	1708150	43	1774	28.6	137775	89.005	Poultry	100	OXA584-WT	S		S		S	tet(O-32-O)	R		S		S
CNRCH-03400	ERS28317056	Campylobacter jejuni	98.877	ST-50	CC-21	male	16	70400	02/08/2024	Stools	1708841	67	1753	30.01	6686	98.355	Poultry	100	OXA193-WT	S		S		S		S		S		S
CNRCH-03401	ERS28317057	Campylobacter coli	99.118	ST-825	CC-828	female	28	86400	27/07/2024	Stools	1698347	27	1720	31.96	192707	95.064	Poultry	100	OXA594-WT	S	GyrA-T86I	R		S	tet(O-M-O)	R		S		S
CNRCH-03402	ERS28317058	Campylobacter jejuni	98.874	ST-11	CC-45	male	19	62650	01/08/2024	Stools	1605848	35	1619	29.63	66071;137100	97.382	Poultry	100	OXA447-WT	S		S		S		S		S		S
CNRCH-03403	ERS28317059	Campylobacter jejuni	99.058	ST-10298	CC-21	male	9	40000	05/08/2024	Stools	1677475	53	1731	29.77	136276	98.579	Ruminant	100	OXA193-WT	S	GyrA-T86I	R		S		S		S		S
CNRCH-03404	ERS28317060	Campylobacter jejuni	98.881	ST-11	CC-45	male	26	67000	23/07/2024	Stools	1606792	36	1618	29.56	66071;137100	97.382	Poultry	100	OXA447-WT	S		S		S		S		S		S
CNRCH-03405	ERS28317061	Campylobacter jejuni	98.49	ST-4056	CC-607	male	1	50180	03/08/2024	Stools	1793858	53	1909	29.17	157174	84.667	Poultry	100	Absent OXA	S		S		S		S		S		S
CNRCH-03406	ERS28317062	Campylobacter jejuni	98.907	ST-48	CC-48	male	3	46000	06/08/2024	Stools	1642874	26	1670	31.23	121397	96.859	Unknown		OXA61-G57T	R		S		S	tet(O)	R		S		S
CNRCH-03408	ERS28317063	Campylobacter jejuni	99.192	ST-262	CC-21	female	21	62170	07/08/2024	Stools	1639065	30	1708	30.03	18194	98.355	Ruminant	100	OXA193-WT	S		S		S		S		S		S
CNRCH-03409	ERS28317064	Campylobacter jejuni	99.025	ST-6089	CC-21	female	69	64000	05/08/2024	Stools	1705654	38	1763	29.82	21888	96.859	Poultry	100	OXA193-WT	S		S		S	tet(O)	R		S		S
CNRCH-03411	ERS28317065	Campylobacter jejuni	98.894	ST-227	CC-206	female	7	15000	02/08/2024	Stools	1754477	32	1829	30.72	161836	97.756	Ruminant	100	OXA193-WT	S	GyrA-T86I	R		S		S		S		S
CNRCH-03412	ERS28317066	Campylobacter jejuni	98.403	ST-49	CC-49	female	27	51110	26/07/2024	Stools	1684393	25	1756	30.48	67938;99947	98.355	Poultry	100	OXA461-G57T	R	GyrA-T86I	R		S		S		S		S
CNRCH-03413	ERS28317067	Campylobacter jejuni	97.735	ST-677	CC-677	male	79	45000	06/08/2024	Blood	1632094	34	1694	30.53	174628	97.532	Environment	100	OXA447-WT	S		S		S		S		S		S
CNRCH-03414	ERS28317068	Campylobacter jejuni	98.413	ST-49	CC-49	male	49	51480	12/07/2024	Stools	1645773	24	1705	30.92	67938;99947	98.28	Poultry	100	OXA461-WT	S	GyrA-T86I	R		S		S		S		S
CNRCH-03415	ERS28317069	Campylobacter jejuni	98.961	ST-19	CC-21	male	53	95130	05/08/2024	Stools	1669695	36	1719	29.78	66293	98.878	Poultry	100	OXA193-WT	S	GyrA-T86I	R		S		S		S		S
CNRCH-03416	ERS28317070	Campylobacter jejuni	99.019	ST-19	CC-21	male	8	33370	08/08/2024	Stools	1673817	32	1731	30.78	120355	98.878	Poultry	100	OXA193-WT	S	GyrA-T86I	R		S		S		S		S
CNRCH-03417	ERS28317071	Campylobacter jejuni	98.615	ST-6461	CC-353	female	75	59300	08/08/2024	Stools	1693095	53	1745	29.13	119588	86.462	Poultry	100	OXA193-G57T	R	GyrA-T86I	R		S	tet(O-32-O)	R		S		S	APH(3')-IIIa	ANT(6)-Ia
CNRCH-03418	ERS28317072	Campylobacter jejuni	99.086	ST-21	CC-21	female	4	15130	06/08/2024	Stools	1648526	30	1682	29.7	35053	98.803	Ruminant	100	OXA193-WT	S	GyrA-T86I	R		S		S		S		S
CNRCH-03419	ERS28317073	Campylobacter jejuni	98.287	ST-658	CC-658	female	52	95130	07/08/2024	Stools	1648809	26	1702	30.81	73384	98.13	Poultry	100	OXA193-WT	S		S		S	tet(O-32-O)	R		S		S
CNRCH-03420	ERS28317074	Campylobacter jejuni	98.538	ST-356	CC-353	male	12	40270	05/08/2024	Stools	1705748	28	1807	29.07	43604	97.756	Poultry	100	Absent OXA	S	GyrA-T86I	R		S		S		S		S
CNRCH-03421	ERS28317075	Campylobacter coli	98.927	ST-8195	CC-828	female	11	19120	12/08/2024	Stools	1686918	27	1736	33.07	195866	96.185	Poultry	100	OXA193-WT	S	GyrA-T86I	R		S	tet(O-32-O)	R		S		S		ANT(6)-If-aadE
CNRCH-03422	ERS28317076	Campylobacter jejuni	99.11	ST-50	CC-21	female	31	62360	06/08/2024	Stools	1648986	34	1699	29.68	160511	98.878	Poultry	100	OXA193-WT	S	GyrA-T86I	R		S	tet(O)	R		S		S
CNRCH-03423	ERS28317077	Campylobacter coli	99.12	ST-825	CC-828	male	15	72800	26/07/2024	Stools	1649861	22	1665	31.32	192707	95.064	Poultry	100	OXA594-WT	S	GyrA-T86I	R		S	tet(O)	R		S		S
CNRCH-03424	ERS28317078	Campylobacter coli	99.195	ST-9011	CC-828	female	12	25310	05/08/2024	Stools	1654277	27	1678	30.67	163046	86.088	Poultry	100	Absent OXA	S	GyrA-T86I	R		S		S		S		S
CNRCH-03426	ERS28317079	Campylobacter jejuni	99.06	ST-883	CC-21	female	27	24370	08/08/2024	Stools	1654685	50	1718	29.96	194852	98.728	Ruminant	100	OXA193-WT	S	GyrA-T86I	R		S		S		S		S
CNRCH-03428	ERS28317080	Campylobacter coli	98.917	ST-8195	CC-828	male	80	6130	08/08/2024	Stools	1688850	28	1739	31.68	193529	98.355	Poultry	100	OXA193-G57T	R	GyrA-T86I	R		S	tet(O-32-O)	R		S		S		ANT(6)-If-aadE
CNRCH-03429	ERS28317081	Campylobacter jejuni	98.103	ST-459	CC-42	male	64	27310	05/08/2024	Stools	1705576	27	1766	31.11	157649	97.008	Ruminant	100	Absent OXA	S	GyrA-T86I	R		S		S		S		S
CNRCH-03430	ERS28317082	Campylobacter jejuni	98.542	ST-10025	CC-353	male	53	87700	08/08/2024	Stools	1682873	47	1738	28.74	119588	99.028	Poultry	100	OXA193-G57T	R	GyrA-T86I	R		S	tet(O-32-O)	R		S		S	APH(3')-IIIa	ANT(6)-Ia
CNRCH-03431	ERS28317083	Campylobacter jejuni	98.454	ST-2254	CC-257	male	5	87042	07/08/2024	Stools	1653917	22	1742	33.82	62434	96.485	Poultry	100	OXA184-PROM2024	R	GyrA-T86I	R		S	tet(O)	R		S		S
CNRCH-03432	ERS28317084	Campylobacter jejuni	98.986	ST-10298	CC-21	male	3	14000	06/08/2024	Stools	1685844	46	1748	29.98	35191;136276	98.953	Ruminant	100	OXA193-WT	S	GyrA-T86I	R		S		S		S		S
CNRCH-03433	ERS28317085	Campylobacter jejuni	98.502	ST-257	CC-257	male	52	15250	11/08/2024	Stools	1676581	25	1749	30.16	136283	98.953	Poultry	100	OXA461-WT	S	GyrA-T86I	R		S		S		S		S
CNRCH-03434	ERS28317086	Campylobacter coli	99.064	ST-827	CC-828	male	69	15000	07/08/2024	Stools	1655800	26	1680	30.85	88635	94.764	Poultry	100	OXA489-G57T	R		S		S	tet(O-32-O)	R		S		S
CNRCH-03435	ERS28317087	Campylobacter jejuni	98.465	ST-354	CC-354	male	43	50190	11/08/2024	Stools	1792151	55	1894	28.95	5106	98.13	Poultry	100	OXA460-WT	S	GyrA-T86I	R		S	tet(O)	R		S		S
CNRCH-03436	ERS28317088	Campylobacter jejuni	97.873	ST-6532	CC-42	male	52	7400	07/08/2024	Stools	1595166	25	1614	30.84	35488	97.981	Ruminant	100	OXA193-G57T	R	GyrA-T86I	R		S	tet(O-32-O)	R		S		S
CNRCH-03437	ERS28317089	Campylobacter jejuni	99.037	ST-21	CC-21	male	67	93800	08/08/2024	Stools	1727640	37	1803	29.24	69044	97.083	Ruminant	100	OXA193-WT	S		S		S	tet(O)	R		S		S
CNRCH-03438	ERS28317090	Campylobacter coli	99.062	ST-827	CC-828	male	49	51000	23/07/2024	Stools	1738819	84	1732	32.27	7873	90.052	Poultry	100	OXA193-WT	S	GyrA-T86I	R		S	tet(O-32-O)	R		S		S		ANT(6)-Ig
CNRCH-03439	ERS28317091	Campylobacter jejuni	97.7	ST-270	CC-403	female	81	51370	04/08/2024	Stools	1791111	50	1863	29.02	156913;157027	98.055	Environment	100	Absent OXA	S		S		S	tet(O)	R		S		S
CNRCH-03440	ERS28317092	Campylobacter jejuni	98.523	ST-10846	CC-353	female	3	6550	07/08/2024	Stools	1734933	32	1796	29.16	174192	97.906	Poultry	100	OXA193-G57T	R	GyrA-T86I	R		S	tet(O-32-O)	R		S		S
CNRCH-03441	ERS28317093	Campylobacter coli	99.013	ST-14982	CC-828	male	72	34770	03/08/2024	Stools	1679274	25	1716	30.72	195065	98.579	Poultry	100	OXA193-G57T	R	GyrA-T86I	R		S	tet(O-32-O)	R		S		S
CNRCH-03442	ERS28317094	Campylobacter jejuni	98.467	ST-354	CC-354	male	92	72240	12/08/2024	Stools	1699962	35	1769	29.86	12676;47347	94.016	Poultry	100	OXA460-G57T	R	GyrA-T86I	R		S	tet(O)	R		S		S
CNRCH-03443	ERS28317095	Campylobacter jejuni	98.515	ST-10846	CC-353	female	27	64320	05/08/2024	Stools	1678210	28	1719	29.57	173640	91.922	Poultry	100	OXA193-G57T	R	GyrA-T86I	R		S	tet(O-32-O)	R		S		S
CNRCH-03444	ERS28317096	Campylobacter jejuni	98.409	ST-2274	CC-nd	female	21	62700	08/08/2024	Stools	1738457	46	1817	27.48	195001	89.978	Poultry	100	OXA193-WT	S	GyrA-T86I	R		S	tet(O)	R		S		S
CNRCH-03445	ERS28317097	Campylobacter coli	99.166	ST-1587	CC-828	male	17	59129	04/08/2024	Stools	1724332	25	1779	30.76	163380;164611	73.149	Poultry	100	Absent OXA	S	GyrA-T86I	R		S	tet(O-32-O)	R		S		S
CNRCH-03446	ERS28317098	Campylobacter jejuni	99.043	ST-10298	CC-21	male	21	64230	07/08/2024	Stools	1678796	49	1734	29.88	136276	99.252	Ruminant	100	OXA193-WT	S	GyrA-T86I	R		S		S		S		S
CNRCH-03447	ERS28317099	Campylobacter jejuni	99.067	ST-14520	CC-21	female	20	77310	03/08/2024	Stools	1622133	31	1657	30.13	9212	98.28	Ruminant	100	OXA193-WT	S		S		S		S		S		S
CNRCH-03448	ERS28317100	Campylobacter jejuni	98.325	ST-658	CC-658	female	58	70290	10/08/2024	Stools	1610317	28	1648	30.61	102219	97.607	Poultry	100	OXA193-WT	S		S		S	tet(O-32-O)	R		S		S
CNRCH-03449	ERS28317101	Campylobacter jejuni	98.962	ST-50	CC-21	female	22	64230	05/08/2024	Stools	1648096	30	1694	31	158055	95.138	Poultry	100	OXA193-WT	S	GyrA-T86I	R		S	tet(O)	R		S		S
CNRCH-03450	ERS28317102	Campylobacter jejuni	99.076	ST-50	CC-21	female	25	46500	07/08/2024	Stools	1651852	23	1699	30.3	173829	97.307	Poultry	100	OXA193-G57T	R	GyrA-T86I	R		S	tet(O)	R		S		S
CNRCH-03451	ERS28317103	Campylobacter jejuni	97.855	ST-9351	CC-nd	female	34	46400	09/08/2024	Stools	1693366	47	1762	29.74	119594;163281	73.598	Poultry	100	OXA184-PROM2024	R		S		S	tet(O)	R		S		S
CNRCH-03452	ERS28317104	Campylobacter jejuni	98.432	ST-2274	CC-nd	female	21	86190	01/08/2024	Stools	1736050	49	1817	27.94	195001	89.903	Poultry	100	OXA193-WT	S	GyrA-T86I	R		S	tet(O)	R		S		S
CNRCH-03453	ERS28317105	Campylobacter coli	99.066	ST-860	CC-828	male	30	70400	10/08/2024	Stools	1659042	24	1693	31.38	39503;157890	37.622	Poultry	100	OXA461-G57T	R	GyrA-T86I	R		S	tet(O)	R		S		S
CNRCH-03454	ERS28317106	Campylobacter jejuni	98.509	ST-257	CC-257	male	88	79700	10/08/2024	Stools	1681250	25	1750	30.84	137852	99.177	Poultry	100	OXA461-WT	S		S		S	tet(O)	R		S		S
CNRCH-03455	ERS28317107	Campylobacter jejuni	98.555	ST-6522	CC-443	female	61	77100	07/08/2024	Stools	1623617	28	1679	30.25	102864	99.102	Poultry	100	OXA193-G57T	R	GyrA-T86I	R		S	tet(O)	R		S		S
CNRCH-03456	ERS28317108	Campylobacter jejuni	98.655	ST-51	CC-443	male	2	15340	05/08/2024	Stools	1625720	21	1690	30.95	123405	98.579	Poultry	100	OXA184-PROM2024	R	GyrA-T86I	R		S		S		S		S
CNRCH-03457	ERS28317109	Campylobacter jejuni	99.013	ST-572	CC-206	male	20	19100	08/08/2024	Blood	1642053	32	1675	31.12	99870	97.382	Ruminant	76.77	OXA193-G57T	R	GyrA-T86I	R		S	tet(O-32-O)	R		S		S		ANT(6)-If-aadE
CNRCH-03458	ERS28317110	Campylobacter jejuni	98.483	ST-49	CC-49	male	40	53200	11/08/2024	Stools	1682541	27	1742	29.85	101140	99.177	Poultry	100	OXA461-G57T	R	GyrA-T86I	R		S	tet(O)	R		S		S
CNRCH-03459	ERS28317111	Campylobacter jejuni	97.938	ST-587	CC-362	male	70	51170	07/08/2024	Stools	1591044	32	1628	30.19	158012	97.906	Environment	100	OXA193-WT	S		S		S		S		S		S
CNRCH-03460	ERS28317112	Campylobacter coli	99.098	ST-825	CC-828	female	68	51350	27/06/2024	Stools	1720922	21	1752	30.95	192707	91.997	Poultry	100	OXA594-WT	S	GyrA-T86I	R		S	tet(O)	R		S		S
CNRCH-03461	ERS28317113	Campylobacter jejuni	98.535	ST-257	CC-257	male	83	94500	06/08/2024	Stools	1674206	38	1741	29.5	136283	98.803	Poultry	100	OXA461-WT	S	GyrA-T86I	R		S		S		S		S
CNRCH-03462	ERS28317114	Campylobacter jejuni	99.023	ST-6089	CC-21	female	34	94210	12/08/2024	Stools	1706526	41	1761	30.02	21888	96.709	Poultry	100	OXA193-WT	S		S		S	tet(O)	R		S		S
CNRCH-03463	ERS28317115	Campylobacter coli	99.428	ST-4709	CC-828	male	30	64210	08/08/2024	Stools	1681743	31	1735	30.97	158234	97.981	Poultry	100	OXA578-WT	S		S		S		S		S		S
CNRCH-03464	ERS28317116	Campylobacter coli	98.977	ST-855	CC-828	female	31	80480	07/08/2024	Stools	1730423	41	1764	30.44	191738;193018	61.556	Poultry	100	OXA489-G57T	R	GyrA-T86I	R		S	tet(O)	R		S		S
CNRCH-03465	ERS28317117	Campylobacter jejuni	98.029	ST-22	CC-22	male	58	12700	03/08/2024	Stools	1645203	32	1652	29.69	79379	96.634	Ruminant	97.87	OXA193-WT	S	GyrA-T86I	R		S	tet(O)	R		S		S
CNRCH-03466	ERS28317118	Campylobacter jejuni	98.546	ST-824	CC-257	male	22	27370	11/08/2024	Stools	1765381	46	1843	28.33	194757	98.654	Poultry	100	Absent OXA	S	GyrA-T86I	R		S	tet(O-32-O)	R		S		S
CNRCH-03467	ERS28317119	Campylobacter jejuni	98.966	ST-50	CC-21	female	43	59135	12/08/2024	Stools	1631916	34	1659	29.62	612	98.355	Poultry	100	OXA451-G57T	R		S		S		S		S		S
CNRCH-03468	ERS28317120	Campylobacter jejuni	98.687	ST-206	CC-206	male	37	13390	01/08/2024	Stools	1704253	33	1771	30.39	52197	95.587	Ruminant	91.1	OXA193-WT	S	GyrA-T86I	R		S	tet(O)	R		S		S
CNRCH-03469	ERS28317121	Campylobacter jejuni	98.45	ST-49	CC-49	male	15	77810	07/08/2024	Stools	1606334	26	1646	29.92	79283	99.028	Poultry	100	OXA461-WT	S	GyrA-T86I	R		S		S		S		S
CNRCH-03470	ERS28317122	Campylobacter jejuni	98.391	ST-9897	CC-nd	male	5	59200	06/08/2024	Stools	1712807	48	1774	29.1	173822	97.607	Poultry	100	OXA193-G57T	R	GyrA-T86I	R		S	tet(O-32-O)	R		S		S
CNRCH-03471	ERS28317123	Campylobacter jejuni	98.702	ST-51	CC-443	male	66	41800	08/08/2024	Stools	1626023	24	1687	30.79	Unknown	90.726	Poultry	100	OXA595-WT	S		S		S		S		S		S
CNRCH-03472	ERS28317124	Campylobacter jejuni	98.654	ST-607	CC-607	female	23	41350	31/07/2024	Stools	1780808	51	1870	29.57	161016	98.579	Poultry	100	Absent OXA	S	GyrA-T86I	R		S		S		S		S
CNRCH-03473	ERS28317125	Campylobacter jejuni	99.105	ST-21	CC-21	female	18	62420	13/08/2024	Stools	1663592	32	1714	30.75	79739;102346	98.055	Ruminant	100	OXA193-WT	S	GyrA-T86I	R		S	tet(O)	R		S		S
CNRCH-03474	ERS28317126	Campylobacter coli	99.031	ST-832	CC-828	male	62	73290	31/07/2024	Stools	1691795	26	1731	32.46	194858	76.664	Poultry	100	Absent OXA	S		S		S	tet(O)	R		S		S
CNRCH-03475	ERS28317127	Campylobacter jejuni	98.573	ST-464	CC-464	female	3	15130	08/08/2024	Stools	1755875	43	1810	28.93	173572	95.064	Poultry	100	Absent OXA	S	GyrA-T86I	R		S	tet(O-32-O)	R		S		S
CNRCH-03476	ERS28317128	Campylobacter jejuni	98.099	ST-459	CC-42	female	62	26130	04/08/2024	Stools	1705527	27	1767	30.78	157649	97.083	Ruminant	100	Absent OXA	S	GyrA-T86I	R		S		S		S		S
CNRCH-03477	ERS28317129	Campylobacter jejuni	99.08	ST-137	CC-45	male	33	76300	12/08/2024	Stools	1595479	21	1598	31.24	65962	97.981	Poultry	100	OXA193-WT	S		S		S		S		S		S
CNRCH-03478	ERS28317130	Campylobacter jejuni	99.009	ST-19	CC-21	male	66	88600	06/08/2024	Stools	1710393	35	1776	30.37	120355	98.728	Poultry	100	OXA193-WT	S	GyrA-T86I	R		S		S		S		S
CNRCH-03479	ERS28317131	Campylobacter coli	98.952	ST-11781	CC-828	male	36	46140	14/08/2024	Stools	1676341	26	1704	32.38	173737	64.398	Poultry	100	Absent OXA	S	GyrA-T86I	R		S	tet(O)	R		S		S
CNRCH-03480	ERS28317132	Campylobacter jejuni	99.275	ST-45	CC-45	female	73	70400	02/08/2024	Stools	1605842	42	1612	29.14	136613	98.803	Poultry	100	OXA184-PROM2024	R		S		S		S		S		S
CNRCH-03481	ERS28317133	Campylobacter jejuni	98.408	ST-354	CC-354	female	0	65013	03/08/2024	Stools	1702744	38	1772	29.66	48132	95.363	Poultry	100	OXA460-WT	S	GyrA-T86I	R		S	tet(O)	R		S		S
CNRCH-03482	ERS28317134	Campylobacter jejuni	98.519	ST-6522	CC-443	male	92	65380	07/08/2024	Stools	1662343	30	1729	30.27	137830	98.803	Poultry	100	OXA576-WT	S	GyrA-T86I	R		S	tet(O)	R		S		S
CNRCH-03483	ERS28317135	Campylobacter jejuni	98.976	ST-475	CC-48	male	6	46000	13/08/2024	Stools	1711423	32	1748	30.88	14247;68255	94.839	Ruminant	100	OXA193-WT	S	GyrA-T86I	R		S		S		S		S
CNRCH-03484	ERS28317136	Campylobacter jejuni	98.644	ST-51	CC-443	female	3	72650	28/07/2024	Stools	1625580	20	1688	30.45	123405	98.355	Poultry	100	OXA184-PROM2024	R	GyrA-T86I	R		S		S		S		S
CNRCH-03485	ERS28317137	Campylobacter jejuni	99.254	ST-45	CC-45	male	71	72800	29/07/2024	Stools	1599028	37	1607	30.32	38070	98.429	Poultry	100	OXA184-PROM2024	R		S		S		S		S		S
CNRCH-03486	ERS28317138	Campylobacter jejuni	99.159	ST-45	CC-45	female	6	53260	13/08/2024	Stools	1598696	37	1609	30.05	173841	99.102	Poultry	100	OXA193-WT	S		S		S		S		S		S
CNRCH-03487	ERS28317139	Campylobacter jejuni	98.013	ST-42	CC-42	male	51	50210	10/08/2024	Stools	1622644	35	1651	30.71	40395;112753	98.205	Ruminant	100	OXA461-WT	S		S		S		S		S		S
CNRCH-03488	ERS28317140	Campylobacter jejuni	98.556	ST-6522	CC-443	female	29	54450	06/08/2024	Stools	1624166	28	1687	30.36	90170;137818	98.953	Poultry	100	OXA193-G57T	R	GyrA-T86I	R		S	tet(O)	R		S		S
CNRCH-03489	ERS28317141	Campylobacter jejuni	98.551	ST-2085	CC-52	female	3	69400	01/08/2024	Stools	1725636	35	1784	29.49	162633	90.726	Poultry	100	OXA184-PROM2024	R	GyrA-T86I	R		S	tet(O-32-O)	R		S		S
CNRCH-03490	ERS28317142	Campylobacter jejuni	98.33	ST-1044	CC-658	male	64	35000	02/08/2024	Stools	1608003	27	1642	31.07	69060;69937	97.607	Poultry	100	OXA193-WT	S		S		S		S		S		S
CNRCH-03491	ERS28317143	Campylobacter jejuni	98.93	ST-14922	CC-21	female	28	14220	08/08/2024	Stools	1670706	34	1712	30.59	8194	97.981	Poultry	100	OXA451-WT	S		S		S		S		S		S
CNRCH-03492	ERS28317144	Campylobacter jejuni	98.944	ST-21	CC-21	male	46	40120	07/08/2024	Stools	1714732	57	1767	30.49	18182	98.878	Ruminant	100	OXA193-WT	S		S		S		S		S		S
CNRCH-03493	ERS28317145	Campylobacter jejuni	98.518	ST-356	CC-353	male	71	59910	07/08/2024	Stools	1704613	27	1814	29.93	80914	93.642	Unknown		Absent OXA	S		S		S		S		S		S
CNRCH-03494	ERS28317146	Campylobacter jejuni	99.097	ST-50	CC-21	female	60	64990	05/08/2024	Stools	1680322	38	1727	30.58	192079	97.906	Poultry	100	OXA193-WT	S	GyrA-T86I	R		S	tet(O)	R		S		S
CNRCH-03495	ERS28317147	Campylobacter jejuni	98.536	ST-464	CC-464	male	37	42220	16/08/2024	Stools	1731853	51	1785	28.61	196730	99.102	Poultry	100	OXA193-G57T	R	GyrA-T86I	R		S	tet(O-32-O)	R		S		S
CNRCH-03496	ERS28317148	Campylobacter jejuni	99.06	ST-883	CC-21	male	21	15000	10/08/2024	Stools	1654897	52	1715	30.52	194852	98.728	Ruminant	100	OXA193-WT	S	GyrA-T86I	R		S		S		S		S
CNRCH-03497	ERS28317149	Campylobacter jejuni	98.705	ST-51	CC-443	female	20	64000	10/08/2024	Stools	1626463	21	1688	30.62	Unknown	90.576	Poultry	100	OXA595-WT	S		S		S		S		S		S
CNRCH-03498	ERS28317150	Campylobacter jejuni	99.024	ST-122	CC-206	male	27	62200	07/08/2024	Stools	1680312	29	1730	31.17	190647	98.355	Ruminant	100	OXA193-WT	S	GyrA-T86I	R		S	tet(O-32-O)	R		S		S
CNRCH-03499	ERS28317151	Campylobacter jejuni	99.301	ST-137	CC-45	male	78	59750	13/08/2024	Stools	1630918	25	1661	30.52	117771	97.233	Poultry	100	OXA193-G57T	R	GyrA-T86I	R		S	tet(O-32-O)	R		S		S
CNRCH-03500	ERS28317152	Campylobacter jejuni	98.618	ST-14960	CC-607	male	15	97437	07/08/2024	Stools	1747290	49	1816	29.84	193340	88.407	Poultry	100	Absent OXA	S		S		S		S		S		S
CNRCH-03502	ERS28317153	Campylobacter jejuni	99.199	ST-267	CC-283	male	56	53015	10/08/2024	Stools	1589752	27	1597	30.07	28201;117553	97.158	Poultry	100	OXA193-WT	S		S		S		S		S		S
CNRCH-03503	ERS28317154	Campylobacter jejuni	98.525	ST-5484	CC-460	male	13	53015	10/08/2024	Stools	1750966	53	1819	28.45	161841	95.363	Poultry	100	OXA193-G57T	R	GyrA-T86I	R		S		S		S		S
CNRCH-03504	ERS28317155	Campylobacter jejuni	98.514	ST-607	CC-607	male	9	92320	07/08/2024	Stools	1761384	59	1831	28.14	119596	86.986	Poultry	100	Absent OXA	S	GyrA-T86I	R		S	tet(O-32-O)	R		S		S
CNRCH-03505	ERS28317156	Campylobacter jejuni	97.93	ST-587	CC-362	male	42	59910	01/08/2024	Stools	1619426	46	1661	30.3	158012;174716	96.335	Environment	100	OXA193-G57T	R		S		S		S		S		S
CNRCH-03506	ERS28317157	Campylobacter jejuni	99.017	ST-50	CC-21	male	5	31180	11/08/2024	Stools	1665285	36	1707	30.42	16266	98.654	Poultry	100	OXA193-G57T	R	GyrA-T86I	R		S	tet(O-32-O)	R		S		S
CNRCH-03507	ERS28317158	Campylobacter jejuni	98.334	ST-658	CC-658	male	6	60280	16/08/2024	Stools	1683863	26	1754	30.77	73100;102219	98.355	Poultry	100	OXA193-WT	S		S		S	tet(O-32-O)	R		S		S
CNRCH-03508	ERS28317159	Campylobacter jejuni	98.728	ST-2803	CC-nd	female	8	69270	03/08/2024	Stools	1605988	20	1644	31.85	194959	91.773	Ruminant	78.1	Absent OXA	S		S		S		S		S		S
CNRCH-03509	ERS28317160	Campylobacter coli	99.085	ST-832	CC-828	male	42	64400	10/08/2024	Stools	1748601	29	1803	29.21	195002	72.7	Poultry	100	Absent OXA	S	GyrA-T86I	R		S	tet(O)	R		S		S
CNRCH-03510	ERS28317161	Campylobacter jejuni	98.99	ST-3335	CC-206	male	2	56100	11/08/2024	Stools	1750111	27	1834	29.96	74016	96.933	Poultry	100	OXA193-G57T	R	GyrA-T86I	R		S		S		S		S
CNRCH-03511	ERS28317162	Campylobacter coli	99.212	ST-6689	CC-828	male	20	75017	10/08/2024	Stools	1655832	29	1666	30.34	196775	95.288	Poultry	100	Absent OXA	S	GyrA-T86I	R		S	tet(O)	R		S		S		ANT(6)-Ig
CNRCH-03512	ERS28317163	Campylobacter jejuni	99.046	ST-10298	CC-21	female	29	70400	13/08/2024	Stools	1721096	56	1780	29.7	136276	98.953	Ruminant	100	OXA193-WT	S	GyrA-T86I	R		S		S		S		S
CNRCH-03513	ERS28317164	Campylobacter jejuni	98.912	ST-10685	CC-21	male	2	78124	10/08/2024	Stools	1702251	24	1773	30.38	70637	97.607	Ruminant	100	OXA193-G57T	R		S		S		S		S		S
CNRCH-03514	ERS28317165	Campylobacter jejuni	98.938	ST-6089	CC-21	male	35	46100	16/08/2024	Stools	1707188	33	1766	29.61	21888	96.933	Poultry	100	OXA193-WT	S		S		S	tet(O)	R		S		S
CNRCH-03516	ERS28317166	Campylobacter jejuni	97.72	ST-1775	CC-403	male	83	14400	07/08/2024	Stools	1708912	46	1762	29.59	162507	97.158	Environment	92.23	Absent OXA	S		S		S		S		S		S
CNRCH-03517	ERS28317167	Campylobacter jejuni	98.56	ST-400	CC-353	female	20	65013	10/08/2024	Stools	1731811	52	1794	29.12	35239	90.202	Poultry	100	OXA489-G57T	R		S		S		S		S		S
CNRCH-03518	ERS28317168	Campylobacter jejuni	98.422	ST-2274	CC-nd	male	2	95130	05/08/2024	Stools	1738498	46	1818	27.43	195001	89.978	Poultry	100	OXA193-WT	S	GyrA-T86I	R		S	tet(O)	R		S		S
CNRCH-03519	ERS28317169	Campylobacter coli	99.192	ST-9011	CC-828	male	36	46090	17/08/2024	Stools	1654704	29	1675	30.52	163046	84.218	Poultry	100	Absent OXA	S	GyrA-T86I	R		S	tet(O)	R		S		S
CNRCH-03520	ERS28317170	Campylobacter jejuni	98.978	ST-475	CC-48	male	43	59200	02/08/2024	Stools	1671116	34	1709	29.88	156149	99.252	Ruminant	100	OXA193-WT	S		S		S		S		S		S
CNRCH-03521	ERS28317171	Campylobacter jejuni	99.011	ST-19	CC-21	male	5	8117	13/08/2024	Stools	1709149	42	1777	30.45	120355	98.579	Poultry	100	OXA193-WT	S	GyrA-T86I	R		S		S		S		S
CNRCH-03522	ERS28317172	Campylobacter jejuni	98.966	ST-11328	CC-48	male	8	70200	14/08/2024	Stools	1636768	30	1663	30.83	30860	96.859	Unknown		OXA61-G57T	R		S		S		S		S		S
CNRCH-03523	ERS28317173	Campylobacter jejuni	98.597	ST-824	CC-257	male	2	53000	18/08/2024	Stools	1726550	54	1782	28.22	195356	96.335	Poultry	100	Absent OXA	S		S		S	tet(O)	R		S		S
CNRCH-03524	ERS28317174	Campylobacter jejuni	98.977	ST-475	CC-48	female	16	13000	08/08/2024	Stools	1671365	34	1715	30.71	156159	99.327	Ruminant	100	OXA193-WT	S		S		S		S		S		S
CNRCH-03525	ERS28317175	Campylobacter jejuni	98.464	ST-2254	CC-257	female	26	38300	27/07/2024	Stools	1649323	22	1739	34.68	62434	98.654	Poultry	100	OXA461-G57T	R	GyrA-T86I	R		S	tet(O)	R		S		S
CNRCH-03526	ERS28317176	Campylobacter jejuni	98.479	ST-9898	CC-353	male	26	92500	17/08/2024	Stools	1730109	49	1772	29.12	183154	97.607	Poultry	100	OXA193-G57T	R	GyrA-T86I	R		S	tet(O-32-O)	R		S		S		ANT(6)-If-aadE
CNRCH-03527	ERS28317177	Campylobacter jejuni	98.358	ST-354	CC-354	male	45	92700	13/08/2024	Stools	1722618	55	1787	29.98	Unknown	95.512	Poultry	100	OXA460-WT	S	GyrA-T86I	R		S	tet(O)	R		S		S
CNRCH-03528	ERS28317178	Campylobacter jejuni	98.985	ST-572	CC-206	female	43	69620	15/08/2024	Stools	1674502	30	1722	31.83	83368	98.13	Poultry	100	OXA193-WT	S	GyrA-T86I	R		S	tet(O-32-O)	R		S		S		ANT(6)-If-aadE
CNRCH-03529	ERS28317179	Campylobacter jejuni	99.065	ST-21	CC-21	female	86	46500	14/08/2024	Stools	1668008	33	1714	30.45	21464	96.559	Ruminant	100	OXA193-G57T	R	GyrA-T86I	R		S	tet(O)	R		S		S
CNRCH-03530	ERS28317180	Campylobacter coli	99.039	ST-827	CC-828	male	14	78600	17/08/2024	Stools	1722827	25	1753	31.04	2801	97.158	Poultry	100	OXA489-G57T	R		S		S	tet(O)	R		S		S
CNRCH-03531	ERS28317181	Campylobacter jejuni	99.243	ST-45	CC-45	male	54	16110	13/08/2024	Stools	1649137	40	1676	29.48	51313	97.607	Poultry	100	OXA193-WT	S		S		S		S		S		S
CNRCH-03532	ERS28317182	Campylobacter jejuni	98.846	ST-523	CC-658	male	16	69220	10/08/2024	Stools	1846564	63	1934	29.21	157249	97.607	Ruminant	100	OXA193-WT	S	GyrA-T86I	R		S		S		S		S
CNRCH-03533	ERS28317183	Campylobacter jejuni	99.002	ST-19	CC-21	male	16	64240	16/08/2024	Stools	1716102	64	1775	30.27	137955	99.402	Poultry	100	OXA193-G57T	R	GyrA-T86I	R		S		S		S		S
CNRCH-03534	ERS28317184	Campylobacter jejuni	98.899	ST-50	CC-21	female	4	64490	17/08/2024	Stools	1704089	31	1757	29.61	48114	98.355	Poultry	100	OXA193-WT	S	GyrA-T86I	R		S		S		S		S
CNRCH-03535	ERS28317185	Campylobacter coli	98.995	ST-8195	CC-828	female	42	78400	12/08/2024	Stools	1646802	28	1676	32.79	195866	97.457	Poultry	100	OXA193-WT	S	GyrA-T86I	R		S	tet(O-32-O)	R		S		S		ANT(6)-If-aadE
CNRCH-03536	ERS28317186	Campylobacter jejuni	99.073	ST-7436	CC-21	female	30	64140	17/08/2024	Stools	1656561	33	1711	29.91	13791	97.083	Ruminant	100	OXA193-G57T	R	GyrA-T86I	R		S		S		S		S
CNRCH-03537	ERS28317187	Campylobacter jejuni	99.021	ST-21	CC-21	male	5	71570	10/08/2024	Stools	1648187	32	1685	30.09	Unknown	98.803	Ruminant	100	OXA193-WT	S	GyrA-T86I	R		S		S		S		S
CNRCH-03538	ERS28317188	Campylobacter jejuni	98.522	ST-14954	CC-257	male	77	64200	10/08/2024	Stools	1654851	23	1737	32.13	161167	89.604	Poultry	100	OXA461-WT	S	GyrA-T86I	R		S	tet(O-32-O)	R		S		S		ANT(6)-If-aadE
CNRCH-03539	ERS28317189	Campylobacter jejuni	97.924	ST-42	CC-42	female	5	62740	16/08/2024	Stools	1632108	29	1656	31.52	103090	90.576	Ruminant	100	Absent OXA	S		S		S		S		S		S
CNRCH-03540	ERS28317190	Campylobacter coli	98.983	ST-2097	CC-828	female	76	10120	05/08/2024	Blood	1774210	37	1838	31.22	159428	95.587	Pig	100	OXA193-G57T	R	GyrA-T86I	R	23S-A2075G	R	tet(O-M-O)	R	APH(2'')-IIIa	R		S	APH(3')-IIIa	ANT(6)-If-aadE	spw
CNRCH-03541	ERS28317191	Campylobacter coli	98.924	ST-827	CC-828	male	44	92500	09/08/2024	Stools	1647879	22	1667	32.86	2801;31189	89.678	Poultry	100	OXA489-G57T	R	GyrA-T86I	R		S	tet(O-32-O)	R		S		S		ANT(6)-If-aadE
CNRCH-03542	ERS28317192	Campylobacter coli	99.26	ST-872	CC-828	female	57	88390	09/08/2024	Stools	1747420	38	1791	30.71	193351	96.036	Poultry	100	OXA489-G57T	R	GyrA-T86I	R	23S-A2075G	R	tet(O)	R		S		S		ANT(6)-If-aadE	ANT(9)-Ic-aad9
CNRCH-03543	ERS28317193	Campylobacter jejuni	99.047	ST-10298	CC-21	male	68	82160	20/08/2024	Stools	1661049	40	1712	29.5	35191;136276	98.878	Ruminant	100	OXA193-G57T	R	GyrA-T86I	R		S		S		S		S
CNRCH-03544	ERS28317194	Campylobacter jejuni	99.562	ST-47	CC-21	male	6	13400	12/07/2024	Stools	1612253	26	1663	31.12	195064	94.465	Unknown		OXA193-WT	S		S		S		S		S		S
CNRCH-03545	ERS28317195	Campylobacter jejuni	98.626	ST-51	CC-443	female	33	59990	22/08/2024	Stools	1666370	30	1730	30.17	161643	96.933	Poultry	100	OXA184-PROM2024	R	GyrA-T86I	R		S	tet(O)	R		S		S
CNRCH-03546	ERS28317196	Campylobacter jejuni	98.994	ST-122	CC-206	male	35	64320	20/08/2024	Stools	1678382	29	1726	31.66	190739	98.654	Ruminant	100	OXA193-WT	S	GyrA-T86I	R		S	tet(O-32-O)	R		S		S
CNRCH-03547	ERS28317197	Campylobacter jejuni	98.556	ST-4056	CC-607	male	6	59200	14/08/2024	Stools	1801346	55	1915	29.67	157174	85.191	Poultry	100	Absent OXA	S		S		S		S		S		S
CNRCH-03548	ERS28317198	Campylobacter jejuni	98.48	ST-49	CC-49	female	8	39350	22/08/2024	Stools	1595643	26	1639	30.81	102406	97.532	Poultry	100	OXA461-WT	S		S		S		S		S		S
CNRCH-03549	ERS28317199	Campylobacter jejuni	98.677	ST-51	CC-443	male	2	67980	13/08/2024	Stools	1625276	30	1683	30.2	Unknown	90.726	Poultry	100	OXA595-WT	S		S		S		S		S		S
CNRCH-03550	ERS28317200	Campylobacter jejuni	99.104	ST-21	CC-21	male	31	54999	15/08/2024	Stools	1664481	32	1715	30.81	79739	98.13	Ruminant	100	OXA193-WT	S	GyrA-T86I	R		S	tet(O)	R		S		S
CNRCH-03551	ERS28317201	Campylobacter jejuni	98.447	ST-49	CC-49	male	6	59300	19/08/2024	Stools	1683528	27	1756	30.56	67938;99947	98.28	Poultry	100	OXA461-WT	S	GyrA-T86I	R		S		S		S		S
CNRCH-03552	ERS28317202	Campylobacter jejuni	97.913	ST-1033	CC-1034	female	31	53160	18/08/2024	Stools	1727263	31	1821	30.42	137941	93.269	Environment	100	OXA465-PROM2024	R		S		S	tet(O)	R		S		S
CNRCH-03553	ERS28317203	Campylobacter jejuni	98.59	ST-52	CC-52	male	28	59554	18/08/2024	Stools	1632465	28	1684	31.11	157284	98.205	Poultry	100	OXA603-WT	S	GyrA-T86I	R		S		S		S		S
CNRCH-03554	ERS28317204	Campylobacter jejuni	98.798	ST-290	CC-206	male	9	34130	20/08/2024	Stools	1702998	24	1781	30.58	137907	99.028	Poultry	98.67	OXA193-WT	S		S		S		S		S		S
CNRCH-03555	ERS28317205	Campylobacter jejuni	98.673	ST-51	CC-443	female	39	44330	17/08/2024	Stools	1624791	26	1689	30	Unknown	90.8	Poultry	100	OXA595-WT	S		S		S		S		S		S
CNRCH-03556	ERS28317206	Campylobacter coli	99.129	ST-825	CC-828	female	57	46130	24/08/2024	Stools	1697137	27	1734	32.07	Unknown	81.227	Poultry	100	OXA489-WT	S	GyrA-T86I	R		S	tet(O)	R		S		S
CNRCH-03557	ERS28317207	Campylobacter coli	99.229	ST-8631	CC-828	female	60	12700	21/08/2024	Stools	1665205	26	1685	32.08	Unknown	80.853	Poultry	100	OXA489-WT	S	GyrA-T86I	R		S	tet(O)	R		S		S
CNRCH-03558	ERS28317208	Campylobacter jejuni	97.936	ST-6532	CC-42	male	68	7200	20/08/2024	Stools	1600337	31	1618	31.55	35104	97.307	Ruminant	100	Absent OXA	S	GyrA-T86I	R		S	tet(O-32-O)	R		S		S		ANT(6)-If-aadE
CNRCH-03559	ERS28317209	Campylobacter jejuni	99.21	ST-267	CC-283	male	78	54136	11/08/2024	Stools	1588227	26	1595	30.19	28201	97.532	Poultry	100	OXA193-WT	S		S		S		S		S		S
CNRCH-03560	ERS28317210	Campylobacter coli	98.855	ST-1624	CC-828	female	35	86230	13/08/2024	Stools	1676938	32	1704	31.31	29139	48.392	Pig	100	OXA489-G57T	R	GyrA-T86I	R	23S-A2075G	R	tet(O-M-O)	R		S		S		ANT(6)-Ig
CNRCH-03561	ERS28317211	Campylobacter jejuni	98.96	ST-48	CC-48	male	24	23360	19/08/2024	Stools	1642638	24	1671	29.96	64676	97.457	Ruminant	100	OXA61-G57T	R	GyrA-T86I	R		S	tet(O)	R		S		S
CNRCH-03562	ERS28317212	Campylobacter jejuni	98.721	ST-3172	CC-574	male	42	62420	20/08/2024	Stools	1668948	25	1740	30.8	193868	96.111	Poultry	83.2	OXA584-G57T	R	GyrA-T86I	R		S	tet(O-32-O)	R		S		S
CNRCH-03563	ERS28317213	Campylobacter jejuni	99.021	ST-19	CC-21	male	16	60600	20/08/2024	Stools	1674051	32	1729	30.44	120355	98.878	Poultry	100	OXA193-WT	S	GyrA-T86I	R		S		S		S		S
CNRCH-03564	ERS28317214	Campylobacter coli	98.927	ST-8195	CC-828	female	49	37000	19/08/2024	Stools	1645676	25	1678	33.4	193529	97.158	Poultry	100	OXA193-G57T	R	GyrA-T86I	R		S	tet(O-32-O)	R		S		S		ANT(6)-If-aadE
CNRCH-03565	ERS28317215	Campylobacter jejuni	99.044	ST-19	CC-21	female	36	15000	23/08/2024	Stools	1662127	26	1722	29.65	192336	97.906	Poultry	100	OXA193-G57T	R	GyrA-T86I	R		S		S		S		S
CNRCH-03566	ERS28317216	Campylobacter jejuni	98.368	ST-9897	CC-nd	male	20	94460	15/08/2024	Blood	1711661	55	1772	28.84	190306;192263	96.559	Poultry	100	OXA193-G57T	R	GyrA-T86I	R		S	tet(O-32-O)	R		S		S
CNRCH-03567	ERS28317217	Campylobacter jejuni	98.086	ST-22	CC-22	female	44	97470	13/08/2024	Stools	1646362	27	1673	30.37	69033	97.831	Ruminant	97.7	OXA592-WT	S		S		S		S		S		S
CNRCH-03568	ERS28317218	Campylobacter jejuni	98.947	ST-48	CC-48	female	20	59178	16/08/2024	Stools	1668784	24	1709	30.04	30860	97.158	Poultry	96.27	OXA61-G57T	R		S		S		S		S		S
CNRCH-03569	ERS28317219	Campylobacter jejuni	98.977	ST-14316	CC-21	male	7	54000	11/08/2024	Stools	1638021	26	1669	30.73	30860;136309	94.989	Unknown		OXA61-G57T	R		S		S		S		S		S
CNRCH-03570	ERS28317220	Campylobacter jejuni	99.063	ST-1701	CC-45	male	23	22560	17/08/2024	Stools	1618841	28	1618	29.82	161304	97.906	Poultry	100	OXA449-WT	S		S		S		S		S		S
CNRCH-03571	ERS28317221	Campylobacter coli	99.385	ST-4709	CC-828	male	19	67400	08/08/2024	Stools	1683478	33	1732	30.85	158234	97.981	Poultry	100	OXA578-WT	S		S		S		S		S		S
CNRCH-03572	ERS28317222	Campylobacter jejuni	97.895	ST-6532	CC-42	male	26	69540	18/08/2024	Blood	1596804	31	1611	32.03	14959	96.26	Ruminant	100	Absent OXA	S	GyrA-T86I	R		S	tet(O-32-O)	R		S		S		ANT(6)-If-aadE
CNRCH-03573	ERS28317223	Campylobacter coli	99.106	ST-14983	CC-828	male	56	50160	19/08/2024	Stools	1658942	17	1690	32	6254;31189	97.307	Poultry	100	OXA489-WT	S		S		S		S		S		S
CNRCH-03574	ERS28317224	Campylobacter coli	98.942	ST-8195	CC-828	female	6	31170	12/08/2024	Stools	1646342	29	1683	32.9	195866	91.099	Poultry	100	OXA193-WT	S	GyrA-T86I	R		S	tet(O-32-O)	R		S		S		ANT(6)-If-aadE
CNRCH-03575	ERS28317225	Campylobacter coli	98.979	ST-8195	CC-828	male	4	31170	12/08/2024	Stools	1646187	28	1681	33.04	195866	91.099	Poultry	100	OXA193-WT	S	GyrA-T86I	R		S	tet(O-32-O)	R		S		S		ANT(6)-If-aadE
CNRCH-03576	ERS28317226	Campylobacter jejuni	97.865	ST-12347	CC-nd	male	25	33490	14/08/2024	Stools	1727015	89	1750	27.26	119583	37.397	Poultry	100	OXA184-PROM2024	R	GyrA-T86I	R		S	tet(O)	R		S		S
CNRCH-03577	ERS28317227	Campylobacter jejuni	99.048	ST-19	CC-21	male	23	62210	23/08/2024	Stools	1679312	33	1729	30.21	135014	99.177	Poultry	100	OXA193-G57T	R	GyrA-T86I	R		S		S		S		S
CNRCH-03578	ERS28317228	Campylobacter jejuni	98.445	ST-49	CC-49	male	46	64800	21/08/2024	Stools	1644749	26	1701	30.15	67938;99947	98.429	Poultry	100	OXA461-WT	S	GyrA-T86I	R		S		S		S		S
CNRCH-03580	ERS28317229	Campylobacter coli	99.307	ST-1595	CC-828	female	7	95220	19/08/2024	Stools	1639827	27	1661	31.3	194840;195822	97.457	Poultry	100	OXA193-G57T	R		S		S	tet(O)	R		S		S
CNRCH-03581	ERS28317230	Campylobacter jejuni	98.016	ST-22	CC-22	male	7	28330	08/08/2024	Stools	1611185	31	1616	29.71	135815	94.914	Ruminant	99.57	OXA193-WT	S	GyrA-T86I	R		S		S		S		S
CNRCH-03582	ERS28317231	Campylobacter jejuni	98.501	ST-4056	CC-607	male	9	13400	12/08/2024	Stools	1787452	39	1896	29.28	157174	84.443	Poultry	100	OXA193-G57T	R		S		S		S		S		S
CNRCH-03584	ERS28317232	Campylobacter jejuni	97.909	ST-42	CC-42	female	0	80100	29/07/2024	Stools	1632927	27	1657	31.67	103090	90.202	Ruminant	100	Absent OXA	S		S		S		S		S		S
CNRCH-03585	ERS28317233	Campylobacter coli	99.031	ST-8104	CC-828	male	14	33370	15/08/2024	Stools	1689054	35	1730	29.66	56778;188997	90.576	Poultry	100	Absent OXA	S	GyrA-T86I	R		S	tet(O)	R		S		S
CNRCH-03586	ERS28317234	Campylobacter jejuni	99.023	ST-21	CC-21	male	20	50570	14/08/2024	Stools	1652701	30	1686	29.47	15463;15622	98.504	Ruminant	100	OXA193-WT	S	GyrA-T86I	R		S		S		S		S
CNRCH-03587	ERS28317235	Campylobacter jejuni	98.674	ST-51	CC-443	male	66	64360	12/08/2024	Stools	1625097	28	1685	30.21	Unknown	90.8	Poultry	100	OXA595-WT	S		S		S		S		S		S
CNRCH-03588	ERS28317236	Campylobacter jejuni	98.673	ST-51	CC-443	male	5	67204	10/08/2024	Stools	1660048	27	1738	30.52	101005;137816	98.728	Poultry	100	OXA184-PROM2024	R	GyrA-T86I	R		S		S		S		S
CNRCH-03589	ERS28317237	Campylobacter jejuni	99.073	ST-50	CC-21	male	2	59200	16/08/2024	Stools	1652499	22	1705	30.68	160511	98.878	Poultry	100	OXA193-WT	S	GyrA-T86I	R		S	tet(O)	R		S		S
CNRCH-03590	ERS28317238	Campylobacter jejuni	98.898	ST-14932	CC-48	female	69	26216	17/08/2024	Stools	1638456	24	1667	30.5	30860	93.194	Unknown		OXA61-G57T	R	GyrA-T86I	R		S		S		S		S
CNRCH-03591	ERS28317239	Campylobacter fetus	99.538	n/a	n/a	female	37	94000	16/08/2024	Blood	1749928	41	1807	33.37	Unknown	3.74	Unknown		Absent OXA	S		S		S		S		S		S
CNRCH-03592	ERS28317240	Campylobacter coli	98.976	ST-14984	CC-828	female	84	59960	09/08/2024	Stools	1703511	45	1748	29.4	135981;173464	44.428	Pig	100	OXA193-G57T	R	GyrA-T86I	R		S	tet(O)	R		S		S		ANT(6)-Ig
CNRCH-03593	ERS28317241	Campylobacter jejuni	98.551	ST-441	CC-nd	female	61	50600	15/08/2024	Stools	1625033	37	1647	30.05	192255	99.327	Ruminant	77.57	OXA193-WT	S	GyrA-T86I	R		S		S		S		S
CNRCH-03594	ERS28317242	Campylobacter jejuni	97.972	ST-14915	CC-nd	male	25	30100	09/08/2024	Stools	1663445	34	1727	31.71	154293;154294	96.111	Environment	100	OXA193-WT	S	GyrA-T86I	R		S		S		S		S
CNRCH-03595	ERS28317243	Campylobacter fetus	99.73	n/a	n/a	male	89	26790	23/08/2024	Blood	1762989	60	1758	32.92	Unknown	3.74	Unknown		Absent OXA	S		S		S		S		S		S
CNRCH-03596	ERS28317244	Campylobacter jejuni	98.987	ST-50	CC-21	female	25	29600	23/08/2024	Stools	1682108	39	1727	30.59	192079	98.055	Poultry	100	OXA193-WT	S	GyrA-T86I	R		S	tet(O)	R		S		S
CNRCH-03597	ERS28317245	Campylobacter jejuni	98.094	ST-22	CC-22	female	76	27110	20/08/2024	Stools	1692187	35	1733	30.14	100794	98.654	Ruminant	97.6	OXA597-WT	S	GyrA-T86I	R		S		S		S		S
CNRCH-03598	ERS28317246	Campylobacter jejuni	98.939	ST-15002	CC-21	female	10	25440	13/08/2024	Stools	1701475	29	1779	30.97	81458	97.831	Ruminant	100	OXA193-WT	S		S		S		S		S		S
CNRCH-03599	ERS28317247	Campylobacter coli	99.058	ST-8104	CC-828	female	62	70270	19/08/2024	Stools	1687082	39	1726	29.69	188997	90.726	Poultry	100	Absent OXA	S	GyrA-T86I	R		S	tet(O)	R		S		S
CNRCH-03600	ERS28317248	Campylobacter jejuni	98.704	ST-51	CC-443	female	32	70290	19/08/2024	Stools	1626423	24	1687	31.54	Unknown	90.576	Poultry	100	OXA595-WT	S		S		S		S		S		S
CNRCH-03601	ERS28317249	Campylobacter coli	99.183	ST-14975	CC-828	male	26	78140	24/08/2024	Stools	1694134	25	1725	31.4	42938	77.038	Poultry	100	OXA579-WT	S	GyrA-T86I	R		S	tet(O)	R		S		S
CNRCH-03602	ERS28317250	Campylobacter jejuni	98.92	ST-14922	CC-21	male	15	83440	23/08/2024	Stools	1670302	36	1716	30.64	8194	98.055	Poultry	100	OXA451-WT	S		S		S		S		S		S
CNRCH-03603	ERS28317251	Campylobacter jejuni	98.675	ST-51	CC-443	male	37	23400	18/08/2024	Stools	1625706	25	1685	31.08	Unknown	90.651	Poultry	100	OXA595-WT	S		S		S		S		S		S
CNRCH-03604	ERS28317252	Campylobacter coli	98.994	ST-860	CC-828	female	77	87270	22/08/2024	Stools	1657989	30	1663	30.9	18428;157067	81.975	Poultry	100	OXA193-G57T	R		S		S	tet(O)	R		S		S
CNRCH-03605	ERS28317253	Campylobacter jejuni	98.563	ST-52	CC-52	male	86	65100	19/08/2024	Stools	1632280	27	1674	30.7	158939	97.307	Poultry	100	OXA603-WT	S	GyrA-T86I	R		S		S		S		S
CNRCH-03606	ERS28317254	Campylobacter jejuni	98.608	ST-464	CC-464	male	47	59400	17/08/2024	Stools	1730093	54	1780	28.35	196730	99.102	Poultry	100	OXA193-G57T	R	GyrA-T86I	R		S	tet(O-32-O)	R		S		S
CNRCH-03607	ERS28317255	Campylobacter coli	99.063	ST-832	CC-828	female	19	50880	24/08/2024	Stools	1691197	28	1736	31.07	189112;195002	86.163	Poultry	100	Absent OXA	S		S		S	tet(O)	R		S		S
CNRCH-03608	ERS28317256	Campylobacter jejuni	99.014	ST-122	CC-206	female	42	38690	23/07/2024	Stools	1680105	29	1723	30.55	190647;190739	98.28	Ruminant	100	OXA193-WT	S	GyrA-T86I	R		S	tet(O-32-O)	R		S		S
CNRCH-03610	ERS28317257	Campylobacter jejuni	98.541	ST-5484	CC-460	male	27	72037	06/08/2024	Stools	1750724	54	1815	28.83	161841	95.438	Poultry	100	OXA193-G57T	R	GyrA-T86I	R		S		S		S		S
CNRCH-03612	ERS28317258	Campylobacter jejuni	98.51	ST-3720	CC-49	female	2	72560	10/08/2024	Stools	1645368	25	1707	30.64	174707	98.728	Poultry	100	OXA193-WT	S	GyrA-T86I	R		S	tet(O)	R		S		S
CNRCH-03613	ERS28317259	Campylobacter jejuni	98.324	ST-658	CC-658	male	28	59223	20/08/2024	Stools	1610635	25	1647	30.52	102219	98.429	Poultry	100	OXA193-WT	S		S		S	tet(O-32-O)	R		S		S
CNRCH-03614	ERS28317260	Campylobacter jejuni	98.007	ST-42	CC-42	male	7	15130	23/08/2024	Stools	1667377	27	1722	30.7	174664	97.083	Ruminant	100	Absent OXA	S	GyrA-T86I	R		S		S		S		S
CNRCH-03615	ERS28317261	Campylobacter jejuni	99.217	ST-383	CC-283	male	24	78140	20/08/2024	Stools	1599460	24	1608	29.92	106903	97.756	Poultry	100	OXA193-WT	S		S		S		S		S		S
CNRCH-03616	ERS28317262	Campylobacter jejuni	98.489	ST-5484	CC-460	male	19	94340	20/08/2024	Stools	1778651	72	1842	29.15	161841	95.138	Poultry	100	OXA193-G57T	R	GyrA-T86I	R		S		S		S		S
CNRCH-03617	ERS28317263	Campylobacter jejuni	98.079	ST-512	CC-22	female	16	89000	08/08/2024	Stools	1648013	32	1661	30.31	75167	95.512	Ruminant	99.33	OXA193-WT	S	GyrA-T86I	R		S		S		S		S
CNRCH-03618	ERS28317264	Campylobacter jejuni	98.552	ST-257	CC-257	female	68	59230	17/08/2024	Stools	1678619	26	1753	30.38	162665;185968	98.953	Poultry	100	OXA461-WT	S		S		S		S		S		S
CNRCH-03619	ERS28317265	Campylobacter jejuni	99.032	ST-3335	CC-206	male	66	6600	03/08/2024	Stools	1744077	32	1820	30.88	70682	98.429	Poultry	100	OXA193-G57T	R	GyrA-T86I	R		S	tet(O-32-O)	R		S		S
CNRCH-03620	ERS28317266	Campylobacter jejuni	98.46	ST-49	CC-49	female	24	33210	24/08/2024	Stools	1637925	27	1695	29.85	101140	99.028	Poultry	100	OXA461-G57T	R	GyrA-T86I	R		S		S		S		S
CNRCH-03621	ERS28317267	Campylobacter jejuni	98.982	ST-50	CC-21	male	62	70280	22/08/2024	Stools	1690187	38	1748	30.21	159259;159304	89.454	Poultry	100	OXA193-WT	S	GyrA-T86I	R		S	tet(O)	R		S		S
CNRCH-03622	ERS28317268	Campylobacter jejuni	98.672	ST-51	CC-443	female	28	46140	24/08/2024	Stools	1628509	29	1684	30.62	139027	96.784	Poultry	100	OXA184-PROM2024	R	GyrA-T86I	R		S	tet(O-32-O)	R		S		S
CNRCH-03623	ERS28317269	Campylobacter jejuni	98.292	ST-658	CC-658	male	10	70280	26/08/2024	Stools	1645592	37	1704	31.14	73100	98.654	Poultry	100	OXA193-WT	S	GyrA-T86I	R		S	tet(O-32-O)	R		S		S
CNRCH-03624	ERS28317270	Campylobacter jejuni	98.996	ST-122	CC-206	male	36	1700	18/08/2024	Stools	1678436	29	1725	30.45	190739	98.504	Ruminant	100	OXA193-WT	S	GyrA-T86I	R		S	tet(O-32-O)	R		S		S
CNRCH-03625	ERS28317271	Campylobacter jejuni	97.959	ST-7421	CC-nd	female	72	51000	20/08/2024	Stools	1583197	43	1628	29.56	193343	68.512	Environment	100	OXA633-PROM2024	R		S		S		S		S		S
CNRCH-03626	ERS28317272	Campylobacter jejuni	98.973	ST-572	CC-206	male	74	69430	20/08/2024	Stools	1646376	34	1668	30.85	102390	94.241	Poultry	100	OXA193-G57T	R	GyrA-T86I	R		S	tet(O-32-O)	R		S		S		ANT(6)-If-aadE
CNRCH-03627	ERS28317273	Campylobacter jejuni	98.605	ST-51	CC-443	male	83	14250	21/08/2024	Blood	1668001	15	1747	32.07	160615	93.568	Poultry	100	OXA193-G57T	R		S		S		S		S		S
CNRCH-03628	ERS28317274	Campylobacter jejuni	99.005	ST-21	CC-21	male	30	65200	23/08/2024	Stools	1653225	35	1686	29.54	48342	99.476	Ruminant	100	OXA193-G57T	R	GyrA-T86I	R		S		S		S		S
CNRCH-03629	ERS28317275	Campylobacter jejuni	99.076	ST-19	CC-21	male	26	30100	24/08/2024	Stools	1648445	34	1706	31.12	35227;35345	98.579	Poultry	100	OXA193-WT	S	GyrA-T86I	R		S		S		S		S
CNRCH-03630	ERS28317276	Campylobacter jejuni	99.065	ST-1039	CC-nd	male	39	64210	23/08/2024	Stools	1680261	29	1724	30.21	138068	94.69	Poultry	84.17	OXA193-WT	S	GyrA-T86I	R		S		S		S		S
CNRCH-03631	ERS28317277	Campylobacter jejuni	98.563	ST-52	CC-52	male	15	33730	22/08/2024	Stools	1665458	27	1733	31.41	165532	97.307	Poultry	100	OXA603-WT	S	GyrA-T86I	R		S		S		S		S
CNRCH-03632	ERS28317278	Campylobacter jejuni	98.943	ST-21	CC-21	male	15	27630	26/08/2024	Stools	1650499	35	1683	29.37	9339	98.878	Ruminant	100	OXA193-G57T	R	GyrA-T86I	R		S		S		S		S
CNRCH-03633	ERS28317279	Campylobacter coli	98.955	ST-1770	CC-828	male	79	67560	21/08/2024	Stools	1671519	31	1689	32.45	196779	69.334	Poultry	100	Absent OXA	S	GyrA-T86I	R		S	tet(O-32-O)	R		S		S
CNRCH-03634	ERS28317280	Campylobacter jejuni	99.09	ST-19	CC-21	male	1	79000	14/08/2024	Stools	1670605	46	1732	29.8	120355	98.953	Poultry	100	OXA193-WT	S	GyrA-T86I	R		S		S		S		S
CNRCH-03635	ERS28317281	Campylobacter jejuni	98.091	ST-512	CC-22	male	39	46130	24/08/2024	Stools	1679433	66	1680	32.14	75167	95.587	Ruminant	99.4	OXA193-WT	S	GyrA-T86I	R		S		S		S		S
CNRCH-03636	ERS28317282	Campylobacter jejuni	99.217	ST-267	CC-283	female	2	72220	13/08/2024	Stools	1590553	29	1593	30.45	137119	96.185	Poultry	100	OXA193-WT	S		S		S		S		S		S
CNRCH-03638	ERS28317283	Campylobacter jejuni	99.021	ST-19	CC-21	female	39	87520	21/08/2024	Stools	1673182	32	1731	30.62	120355	98.953	Poultry	100	OXA193-WT	S	GyrA-T86I	R		S		S		S		S
CNRCH-03639	ERS28317284	Campylobacter jejuni	98.324	ST-1044	CC-658	male	80	65290	26/08/2024	Stools	1606826	25	1641	31.24	85026	98.055	Poultry	100	OXA193-WT	S		S		S		S		S		S
CNRCH-03640	ERS28317285	Campylobacter jejuni	98.464	ST-49	CC-49	male	3	72190	19/08/2024	Stools	1606545	24	1645	30.21	79283	99.102	Poultry	100	OXA461-WT	S	GyrA-T86I	R		S		S		S		S
CNRCH-03641	ERS28317286	Campylobacter jejuni	99.155	ST-45	CC-45	male	39	38490	01/08/2024	Stools	1604679	30	1616	30.5	88074	97.756	Poultry	100	OXA193-WT	S		S		S		S		S		S
CNRCH-03642	ERS28317287	Campylobacter coli	99.063	ST-8104	CC-828	male	39	23360	26/08/2024	Stools	1688153	40	1729	29.93	56778;188997	89.828	Poultry	100	Absent OXA	S	GyrA-T86I	R		S	tet(O)	R		S		S
CNRCH-03643	ERS28317288	Campylobacter jejuni	98.674	ST-51	CC-443	male	12	54110	23/08/2024	Stools	1625177	27	1685	30.48	Unknown	90.726	Poultry	100	OXA595-WT	S		S		S		S		S		S
CNRCH-03644	ERS28317289	Campylobacter jejuni	98.507	ST-11764	CC-460	female	42	78450	23/08/2024	Stools	1706470	49	1737	28.61	173196	91.847	Poultry	100	Absent OXA	S		S		S		S		S		S
CNRCH-03645	ERS28317290	Campylobacter jejuni	98.53	ST-824	CC-257	female	5	15130	29/08/2024	Stools	1729145	46	1798	28.33	193830	90.202	Poultry	100	Absent OXA	S		S		S		S		S		S
CNRCH-03646	ERS28317291	Campylobacter jejuni	99.064	ST-14936	CC-nd	male	3	37261	13/08/2024	Stools	1679906	28	1719	29.54	138068	94.615	Poultry	83.47	OXA193-WT	S	GyrA-T86I	R		S		S		S		S
CNRCH-03647	ERS28317292	Campylobacter jejuni	98.463	ST-49	CC-49	female	70	82000	27/08/2024	Stools	1648945	30	1708	31.07	67938;99947	98.13	Poultry	100	OXA461-WT	S	GyrA-T86I	R		S		S		S		S
CNRCH-03648	ERS28317293	Campylobacter jejuni	98.588	ST-nd	CC-nd	male	8	64320	23/08/2024	Stools	1743119	179	1763	32.24	160618	97.981	Poultry	100	OXA603-WT	S	GyrA-T86I	R		S		S		S		S
CNRCH-03649	ERS28317294	Campylobacter coli	99.3	ST-1595	CC-828	female	34	28800	12/08/2024	Stools	1638669	30	1662	31.4	194840;195822	97.532	Poultry	100	OXA193-G57T	R		S		S	tet(O)	R		S		S
CNRCH-03650	ERS28317295	Campylobacter jejuni	97.928	ST-9354	CC-nd	male	33	38140	08/08/2024	Stools	1606654	29	1631	30.03	195174;195223	96.185	Environment	100	OXA449-WT	S		S		S		S		S		S
CNRCH-03651	ERS28317296	Campylobacter jejuni	97.941	ST-6532	CC-42	male	59	76320	27/08/2024	Stools	1666165	27	1726	30.67	18894	97.382	Ruminant	100	Absent OXA	S	GyrA-T86I	R		S	tet(O-32-O)	R		S		S
CNRCH-03652	ERS28317297	Campylobacter jejuni	98.674	ST-51	CC-443	male	37	38260	26/07/2024	Stools	1625558	25	1685	30.6	Unknown	90.651	Poultry	100	OXA595-WT	S		S		S		S		S		S
CNRCH-03653	ERS28317298	Campylobacter jejuni	98.326	ST-658	CC-658	male	7	62152	20/08/2024	Stools	1611694	25	1651	31.24	73100;102219	94.54	Poultry	86.63	OXA193-WT	S		S		S	tet(O-32-O)	R		S		S
CNRCH-03654	ERS28317299	Campylobacter coli	99.25	ST-872	CC-828	female	66	88200	20/08/2024	Stools	1749260	36	1790	30.81	193351	96.185	Poultry	100	OXA489-G57T	R	GyrA-T86I	R	23S-A2075G	R	tet(O)	R		S		S		ANT(6)-If-aadE	ANT(9)-Ic-aad9
CNRCH-03655	ERS28317300	Campylobacter coli	99.141	ST-2183	CC-828	male	15	92500	02/08/2024	Stools	1649390	26	1658	31.46	24478	63.276	Poultry	100	Absent OXA	S		S		S	tet(O)	R		S		S
CNRCH-03656	ERS28317301	Campylobacter jejuni	99.05	ST-21	CC-21	male	29	15130	31/08/2024	Stools	1658350	34	1691	30.44	157306	95.886	Poultry	100	OXA466-PROM2024	R	GyrA-T86I	R		S	tet(O-32-O)	R		S		S		ANT(6)-If-aadE
CNRCH-03657	ERS28317302	Campylobacter jejuni	98.036	ST-22	CC-22	male	44	38490	18/07/2024	Stools	1601225	33	1603	30.36	70473;70654	98.654	Ruminant	98.4	OXA193-WT	S		S		S		S		S		S
CNRCH-03658	ERS28317303	Campylobacter jejuni	97.895	ST-14997	CC-42	female	49	38140	02/08/2024	Stools	1596390	29	1611	32.14	14959	97.083	Ruminant	100	Absent OXA	S	GyrA-T86I	R		S	tet(O-32-O)	R		S		S		ANT(6)-If-aadE
CNRCH-03659	ERS28317304	Campylobacter jejuni	99.162	ST-45	CC-45	male	71	70200	23/08/2024	Stools	1648215	30	1671	30.5	26425	98.205	Poultry	100	OXA193-WT	S		S		S		S		S		S
CNRCH-03660	ERS28317305	Campylobacter jejuni	98.452	ST-2254	CC-257	female	9	38300	08/08/2024	Stools	1648562	19	1744	32.42	62434	99.028	Poultry	100	OXA461-G57T	R	GyrA-T86I	R		S	tet(O)	R		S		S
CNRCH-03669	ERS28317306	Campylobacter jejuni	98.667	ST-1911	CC-nd	female	1	26740	20/08/2024	Stools	1672322	44	1714	29.61	195818	86.088	Poultry	100	OXA461-WT	S	GyrA-T86I	R		S		S		S		S
CNRCH-03670	ERS28317307	Campylobacter jejuni	98.924	ST-50	CC-21	male	17	53210	29/08/2024	Stools	1670751	33	1723	29.88	118052	98.654	Poultry	100	OXA193-WT	S	GyrA-T86I	R		S	tet(O-32-O)	R		S		S
CNRCH-03672	ERS28317308	Campylobacter coli	99.108	ST-825	CC-828	female	17	75014	24/08/2024	Stools	1681790	20	1729	31.8	195875	97.756	Poultry	100	OXA489-WT	S		S		S	tet(O)	R		S		S		ANT(6)-Ig
CNRCH-03673	ERS28317309	Campylobacter coli	99.005	ST-860	CC-828	male	72	54840	17/08/2024	Stools	1656745	37	1663	31.19	18428;157067	81.975	Poultry	100	OXA193-G57T	R		S		S	tet(O)	R		S		S
CNRCH-03674	ERS28317310	Campylobacter jejuni	98.479	ST-9898	CC-353	female	23	15600	29/08/2024	Stools	1732240	44	1776	29.84	183154	97.532	Poultry	100	OXA193-G57T	R	GyrA-T86I	R		S	tet(O-32-O)	R		S		S		ANT(6)-If-aadE
CNRCH-03675	ERS28317311	Campylobacter jejuni	98.144	ST-14916	CC-22	male	73	76410	30/08/2024	Stools	1645543	31	1672	30	74408	99.102	Ruminant	97.63	OXA592-G57T	R		S		S		S		S		S
CNRCH-03676	ERS28317312	Campylobacter jejuni	99.037	ST-21	CC-21	male	23	12700	30/08/2024	Stools	1649479	31	1686	30.16	18182;36899	98.579	Ruminant	100	OXA193-WT	S		S		S		S		S		S
CNRCH-03677	ERS28317313	Campylobacter jejuni	99.087	ST-19	CC-21	male	17	38850	31/07/2024	Stools	1671947	40	1727	30.23	120355	98.579	Poultry	100	OXA193-WT	S	GyrA-T86I	R		S		S		S		S
CNRCH-03678	ERS28317314	Campylobacter jejuni	98.966	ST-21	CC-21	female	12	80480	28/08/2024	Stools	1624091	43	1656	30.16	48427	98.728	Ruminant	100	OXA193-G57T	R	GyrA-T86I	R		S	tet(O)	R		S		S
CNRCH-03679	ERS28317315	Campylobacter jejuni	99.01	ST-122	CC-206	female	21	85290	03/09/2024	Stools	1713136	30	1765	30.4	190776	99.177	Ruminant	100	OXA193-WT	S	GyrA-T86I	R		S	tet(O-32-O)	R		S		S
CNRCH-03680	ERS28317316	Campylobacter coli	99.132	ST-14986	CC-828	male	50	51430	12/08/2024	Stools	1639465	28	1656	31.36	89429;160793	49.439	Poultry	100	Absent OXA	S	GyrA-T86I	R		S	tet(O)	R		S		S
CNRCH-03681	ERS28317317	Campylobacter fetus	99.794	n/a	n/a	male	60	34000	28/08/2024	Blood	1734728	55	1721	33.49	Unknown	3.74	Unknown		Absent OXA	S		S		S		S		S		S
CNRCH-03682	ERS28317318	Campylobacter jejuni	98.922	ST-917	CC-21	female	80	46100	30/08/2024	Stools	1700315	32	1777	30.56	34015;99747	96.634	Ruminant	100	OXA193-WT	S		S		S		S		S		S
CNRCH-03683	ERS28317319	Campylobacter jejuni	99.113	ST-19	CC-21	female	27	56390	28/08/2024	Stools	1648457	36	1709	30.58	35227;35345	99.327	Poultry	100	OXA193-WT	S	GyrA-T86I	R		S		S		S		S
CNRCH-03684	ERS28317320	Campylobacter coli	98.958	ST-8195	CC-828	male	57	14400	26/08/2024	Stools	1646095	25	1677	33.04	195866	98.055	Poultry	100	OXA193-WT	S	GyrA-T86I	R		S	tet(O-32-O)	R		S		S		ANT(6)-If-aadE
CNRCH-03685	ERS28317321	Campylobacter jejuni	98.993	ST-19	CC-21	male	84	51100	10/08/2024	Stools	1722630	43	1781	31	137929	99.252	Poultry	100	OXA193-G57T	R	GyrA-T86I	R		S		S		S		S
CNRCH-03686	ERS28317322	Campylobacter jejuni	98.933	ST-45	CC-45	female	61	59200	22/08/2024	Stools	1633633	36	1637	29.83	106182	94.764	Poultry	100	OXA193-WT	S		S		S		S		S		S
CNRCH-03687	ERS28317323	Campylobacter jejuni	98.009	ST-2123	CC-362	female	49	51110	17/08/2024	Stools	1595273	30	1627	30.27	190928;191562	94.091	Environment	100	OXA193-WT	S		S		S	tet(O)	R		S		S
CNRCH-03688	ERS28317324	Campylobacter jejuni	98.967	ST-14922	CC-21	male	25	25660	26/08/2024	Stools	1669813	36	1714	29.89	8194	98.13	Poultry	100	OXA451-WT	S		S		S		S		S		S
CNRCH-03689	ERS28317325	Campylobacter jejuni	99.062	ST-21	CC-21	male	71	22680	23/08/2024	Stools	1653126	32	1683	29.62	48342	99.327	Ruminant	100	OXA193-G57T	R	GyrA-T86I	R		S		S		S		S
CNRCH-03690	ERS28317326	Campylobacter jejuni	98.529	ST-464	CC-464	male	5	75114	22/08/2024	Stools	1734299	52	1781	28.5	193036	86.986	Poultry	100	Absent OXA	S	GyrA-T86I	R		S	tet(O-32-O)	R		S		S
CNRCH-03691	ERS28317327	Campylobacter jejuni	98.594	ST-52	CC-52	male	52	86140	19/08/2024	Stools	1634183	28	1679	30.75	160618;160851	98.13	Poultry	100	OXA603-WT	S	GyrA-T86I	R		S		S		S		S
CNRCH-03692	ERS28317328	Campylobacter jejuni	99.02	ST-122	CC-206	female	4	82100	31/08/2024	Stools	1633457	31	1671	30.06	190721	98.654	Ruminant	100	OXA193-WT	S	GyrA-T86I	R		S		S		S		S
CNRCH-03693	ERS28317329	Campylobacter coli	98.995	ST-8195	CC-828	male	11	53015	01/09/2024	Stools	1646344	28	1678	32.82	195866	97.307	Poultry	100	OXA193-WT	S	GyrA-T86I	R		S	tet(O-32-O)	R		S		S		ANT(6)-If-aadE
CNRCH-03694	ERS28317330	Campylobacter jejuni	98.591	ST-52	CC-52	male	0	59223	28/08/2024	Stools	1593793	30	1627	30.87	85845;164481	95.288	Poultry	100	OXA603-WT	S		S		S		S		S		S
CNRCH-03695	ERS28317331	Campylobacter jejuni	99.212	ST-267	CC-283	female	7	59168	29/08/2024	Stools	1590362	29	1593	29.9	137117	98.953	Poultry	100	OXA193-WT	S		S		S		S		S		S
CNRCH-03696	ERS28317332	Campylobacter coli	99.127	ST-825	CC-828	female	57	46130	26/08/2024	Stools	1697150	27	1735	31.52	Unknown	81.227	Poultry	100	OXA489-WT	S	GyrA-T86I	R		S	tet(O)	R		S		S
CNRCH-03698	ERS28317333	Campylobacter jejuni	98.508	ST-441	CC-nd	female	75	34130	26/08/2024	Stools	1695854	38	1737	30.34	196128	98.205	Poultry	100	OXA193-G57T	R	GyrA-T86I	R		S	tet(O-M-O)	R		S		S
CNRCH-03699	ERS28317334	Campylobacter jejuni	99.022	ST-21	CC-21	female	10	15340	30/08/2024	Stools	1665158	34	1697	29.03	36048	97.457	Ruminant	100	OXA193-WT	S	GyrA-T86I	R		S	tet(O)	R		S		S
CNRCH-03700	ERS28317335	Campylobacter jejuni	98.406	ST-354	CC-354	male	8	13009	30/08/2024	Stools	1699933	38	1774	29.13	48132	95.438	Poultry	100	OXA460-WT	S	GyrA-T86I	R		S	tet(O)	R		S		S
CNRCH-03701	ERS28317336	Campylobacter coli	99.09	ST-4070	CC-828	female	7	75016	20/08/2024	Stools	1720381	25	1775	30.68	63944	59.761	Poultry	100	OXA193-G57T	R		S		S	tet(O)	R		S		S
CNRCH-03702	ERS28317337	Campylobacter jejuni	99.263	ST-45	CC-45	male	13	64410	26/08/2024	Stools	1714713	39	1776	30.08	66914	98.13	Poultry	100	OXA184-PROM2024	R		S		S		S		S		S
CNRCH-03703	ERS28317338	Campylobacter jejuni	98.605	ST-607	CC-607	male	1	51100	07/08/2024	Stools	1793492	60	1880	28.18	10700	93.194	Poultry	100	Absent OXA	S	GyrA-T86I	R		S	tet(O)	R		S		S
CNRCH-03704	ERS28317339	Campylobacter coli	99.013	ST-827	CC-828	male	2	64290	27/08/2024	Stools	1697266	24	1750	30.92	65238	98.579	Poultry	100	OXA489-WT	S		S		S		S		S		S
CNRCH-03705	ERS28317340	Campylobacter jejuni	98.962	ST-48	CC-48	male	20	69730	28/08/2024	Stools	1676658	25	1729	31.2	137922	98.579	Unknown		OXA61-G57T	R		S		S		S		S		S
CNRCH-03706	ERS28317341	Campylobacter coli	99.061	ST-8104	CC-828	male	8	93360	26/08/2024	Stools	1687679	40	1728	29.77	56778;188997	89.828	Poultry	100	Absent OXA	S	GyrA-T86I	R		S	tet(O)	R		S		S
CNRCH-03707	ERS28317342	Campylobacter jejuni	98.901	ST-45	CC-45	male	17	62180	28/08/2024	Stools	1601920	42	1592	29.64	136208	97.307	Poultry	100	OXA193-WT	S		S		S		S		S		S
CNRCH-03708	ERS28317343	Campylobacter jejuni	98.487	ST-9898	CC-353	female	86	49110	30/08/2024	Stools	1735116	51	1777	29.39	183154	97.981	Poultry	100	OXA193-G57T	R	GyrA-T86I	R		S	tet(O-32-O)	R		S		S		ANT(6)-If-aadE
CNRCH-03709	ERS28317344	Campylobacter jejuni	99.073	ST-50	CC-21	male	5	98800	10/09/2024	Stools	1674192	45	1727	30.56	Unknown	99.252	Poultry	100	OXA193-G57T	R		S		S		S		S		S
CNRCH-03710	ERS28317345	Campylobacter coli	98.918	ST-1624	CC-828	female	76	67100	26/08/2024	Stools	1755104	60	1826	30.55	136549	87.285	Pig	100	OXA193-WT	S	GyrA-T86I	R		S		S		S		S		ANT(6)-Ig
CNRCH-03711	ERS28317346	Campylobacter jejuni	99.246	ST-45	CC-45	female	19	25380	30/08/2024	Stools	1651726	35	1679	29.71	91767	98.728	Poultry	100	OXA193-WT	S		S		S		S		S		S
CNRCH-03712	ERS28317347	Campylobacter jejuni	99.052	ST-10298	CC-21	female	20	37400	17/08/2024	Stools	1659285	38	1710	30.24	35191;136276	99.177	Ruminant	100	OXA193-G57T	R	GyrA-T86I	R		S		S		S		S
CNRCH-03713	ERS28317348	Campylobacter jejuni	98.915	ST-917	CC-21	male	80	78150	26/08/2024	Stools	1699931	30	1776	30.93	99747	97.158	Ruminant	100	OXA193-WT	S		S		S		S		S		S
CNRCH-03714	ERS28317349	Campylobacter coli	98.921	ST-10042	CC-828	female	5	78260	04/09/2024	Stools	1641379	28	1673	32.25	196213	96.634	Poultry	100	OXA193-G57T	R	GyrA-T86I	R		S	tet(O-32-O)	R		S		S
CNRCH-03715	ERS28317350	Campylobacter coli	98.967	ST-1770	CC-828	female	64	78960	02/09/2024	Stools	1671621	35	1688	32.23	196779	69.334	Poultry	100	Absent OXA	S	GyrA-T86I	R		S	tet(O-32-O)	R		S		S
CNRCH-03716	ERS28317351	Campylobacter jejuni	98.963	ST-475	CC-48	female	57	94190	30/08/2024	Stools	1634965	26	1661	30.19	154265	97.831	Ruminant	100	OXA193-G57T	R		S		S		S		S		S
CNRCH-03717	ERS28317352	Campylobacter jejuni	98.996	ST-21	CC-21	male	20	59223	29/08/2024	Stools	1836341	37	1922	30.38	Unknown	97.008	Ruminant	100	OXA193-G57T	R	GyrA-T86I	R		S	tet(O)	R		S		S	APH(3')-IIIa	ANT(6)-Ia
CNRCH-03718	ERS28317353	Campylobacter jejuni	99.194	ST-8549	CC-45	male	0	59121	29/08/2024	Stools	1638559	26	1666	30.31	136205	98.13	Poultry	100	OXA193-WT	S		S		S		S		S		S
CNRCH-03719	ERS28317354	Campylobacter jejuni	98.459	ST-354	CC-354	male	6	70800	30/08/2024	Stools	1792185	53	1895	28.98	5106	97.981	Poultry	100	OXA460-WT	S	GyrA-T86I	R		S	tet(O)	R		S		S
CNRCH-03720	ERS28317355	Campylobacter jejuni	99.013	ST-21	CC-21	male	44	33500	06/09/2024	Stools	1671655	50	1714	32.28	48427	96.784	Ruminant	100	OXA193-G57T	R	GyrA-T86I;GyrA-D90N	R		S	tet(O)	R		S		S
CNRCH-03721	ERS28317356	Campylobacter jejuni	98.903	ST-50	CC-21	male	21	85500	05/09/2024	Stools	1704653	34	1757	30.44	48114	98.504	Poultry	100	OXA193-G57T	R	GyrA-T86I	R		S		S		S		S
CNRCH-03722	ERS28317357	Campylobacter coli	98.943	ST-1770	CC-828	male	11	15130	06/09/2024	Stools	1712594	26	1749	32.12	196779	69.334	Poultry	100	Absent OXA	S	GyrA-T86I	R		S	tet(O-32-O)	R		S		S
CNRCH-03723	ERS28317358	Campylobacter jejuni	99.165	ST-861	CC-21	male	30	67120	23/08/2024	Stools	1625578	33	1664	29.91	24227;86624	94.465	Ruminant	100	OXA193-WT	S		S		S		S		S		S
CNRCH-03724	ERS28317359	Campylobacter jejuni	98.947	ST-11328	CC-48	female	8	77500	26/08/2024	Stools	1638048	23	1666	30.43	30860	94.914	Ruminant	100	OXA61-G57T	R		S		S		S		S		S
CNRCH-03725	ERS28317360	Campylobacter jejuni	98.705	ST-51	CC-443	female	21	53160	31/08/2024	Stools	1626072	22	1689	30.27	Unknown	90.726	Poultry	100	OXA595-WT	S		S		S		S		S		S
CNRCH-03726	ERS28317361	Campylobacter coli	99.196	ST-825	CC-828	female	71	67370	29/08/2024	Stools	1655137	29	1665	31.45	192707	94.016	Poultry	100	OXA594-G57T	R	GyrA-T86I	R		S	tet(O)	R		S		S
CNRCH-03727	ERS28317362	Campylobacter jejuni	98.574	ST-9766	CC-52	female	3	46090	05/09/2024	Stools	1633939	28	1680	31.07	185913	98.504	Poultry	100	OXA603-WT	S		S		S		S		S		S
CNRCH-03728	ERS28317363	Campylobacter jejuni	98.674	ST-51	CC-443	female	26	87200	21/08/2024	Stools	1625780	25	1688	30.56	Unknown	90.726	Poultry	100	OXA595-WT	S		S		S		S		S		S
CNRCH-03729	ERS28317364	Campylobacter jejuni	98.975	ST-475	CC-48	female	12	95130	30/08/2024	Stools	1671513	27	1715	30.3	156149	98.953	Ruminant	100	OXA193-WT	S		S		S		S		S		S
CNRCH-03730	ERS28317365	Campylobacter jejuni	98.456	ST-9898	CC-353	male	21	26700	26/08/2024	Stools	1734692	42	1780	29.52	183154	97.756	Poultry	100	OXA193-G57T	R	GyrA-T86I	R		S	tet(O-32-O)	R		S		S		ANT(6)-If-aadE
CNRCH-03731	ERS28317366	Campylobacter jejuni	98.886	ST-48	CC-48	male	23	50480	07/09/2024	Stools	1766163	24	1839	30.5	121397	95.363	Poultry	100	OXA61-G57T	R		S		S	tet(O)	R		S		S
CNRCH-03732	ERS28317367	Campylobacter jejuni	98.461	ST-49	CC-49	female	54	64290	30/08/2024	Stools	1606389	26	1645	30.04	79283	99.028	Poultry	100	OXA461-WT	S	GyrA-T86I	R		S		S		S		S
CNRCH-03733	ERS28317368	Campylobacter jejuni	98.125	ST-22	CC-22	female	69	69220	05/09/2024	Stools	1646886	30	1678	29.83	78077	97.756	Ruminant	97.07	OXA597-WT	S		S		S		S		S		S
CNRCH-03734	ERS28317369	Campylobacter jejuni	98.674	ST-51	CC-443	male	23	38690	07/08/2024	Stools	1625229	29	1685	30.9	Unknown	90.576	Poultry	100	OXA595-WT	S		S		S		S		S		S
CNRCH-03735	ERS28317370	Campylobacter jejuni	98.675	ST-51	CC-443	male	71	70000	02/09/2024	Stools	1625215	26	1688	30.73	Unknown	90.651	Poultry	100	OXA595-WT	S		S		S		S		S		S
CNRCH-03736	ERS28317371	Campylobacter jejuni	98.13	ST-508	CC-508	male	79	72260	21/08/2024	Stools	1646884	39	1662	30.41	162752	99.028	Unknown		Absent OXA	S		S		S		S		S		S
CNRCH-03737	ERS28317372	Campylobacter jejuni	97.92	ST-587	CC-362	female	78	69004	27/08/2024	Stools	1618094	47	1662	30.45	174716	96.335	Environment	100	OXA193-G57T	R		S		S		S		S		S
CNRCH-03738	ERS28317373	Campylobacter fetus	99.598	n/a	n/a	male	72	56300	26/08/2024	Blood	1736092	48	1728	33.1	Unknown	3.74	Unknown		Absent OXA	S		S		S		S		S		S
CNRCH-03739	ERS28317374	Campylobacter jejuni	98.51	ST-441	CC-nd	female	49	6530	28/08/2024	Stools	1731791	36	1775	30.22	193693;193726	97.382	Poultry	100	OXA461-G57T	R	GyrA-T86I	R		S	tet(O)	R		S		S
CNRCH-03740	ERS28317375	Campylobacter jejuni	99.056	ST-21	CC-21	male	24	64290	29/08/2024	Stools	1697403	33	1727	30.15	8777	99.102	Ruminant	100	OXA193-WT	S	GyrA-T86I	R		S	tet(O)	R		S		S
CNRCH-03741	ERS28317376	Campylobacter jejuni	98.705	ST-51	CC-443	male	53	13400	26/08/2024	Blood	1670536	23	1734	30.17	Unknown	90.726	Poultry	100	OXA595-WT	S		S		S	tet(O)	R		S		S
CNRCH-03742	ERS28317377	Campylobacter jejuni	98.486	ST-10846	CC-353	male	31	80100	27/08/2024	Stools	1730057	29	1796	29.41	173640	98.28	Poultry	100	OXA193-G57T	R	GyrA-T86I	R		S	tet(O-32-O)	R		S		S
CNRCH-03743	ERS28317378	Campylobacter jejuni	98.96	ST-48	CC-48	female	26	80135	25/08/2024	Stools	1638059	27	1669	31.7	30860	98.205	Unknown		OXA61-G57T	R		S		S		S		S		S
CNRCH-03744	ERS28317379	Campylobacter jejuni	98.598	ST-356	CC-353	male	81	50000	31/08/2024	Stools	1715221	25	1800	29.2	93240	96.859	Poultry	100	Absent OXA	S	GyrA-T86I	R		S	tet(O)	R		S		S
CNRCH-03745	ERS28317380	Campylobacter jejuni	99.135	ST-45	CC-45	female	76	70300	04/09/2024	Stools	1602232	33	1613	30.52	173841	98.728	Poultry	100	OXA193-WT	S		S		S		S		S		S
CNRCH-03746	ERS28317381	Campylobacter jejuni	98.994	ST-122	CC-206	female	29	37100	02/09/2024	Blood	1679326	22	1725	31.05	190739	98.355	Ruminant	100	OXA193-WT	S	GyrA-T86I	R		S	tet(O-32-O)	R		S		S
CNRCH-03747	ERS28317382	Campylobacter jejuni	98.529	ST-464	CC-464	male	1	78711	04/09/2024	Stools	1734569	47	1785	28.23	196730	95.512	Poultry	100	OXA193-G57T	R	GyrA-T86I	R		S	tet(O-32-O)	R		S		S
CNRCH-03748	ERS28317383	Campylobacter jejuni	98.581	ST-52	CC-52	male	80	64400	28/08/2024	Stools	1637240	28	1672	30.96	162953	99.028	Poultry	100	OXA603-WT	S	GyrA-T86I	R		S	tet(O)	R		S		S
CNRCH-03749	ERS28317384	Campylobacter jejuni	98.909	ST-917	CC-21	male	2	67190	20/08/2024	Stools	1702153	23	1778	30.83	99747	97.158	Ruminant	100	OXA193-WT	S		S		S		S		S		S
CNRCH-03750	ERS28317385	Campylobacter jejuni	99.116	ST-14952	CC-45	male	70	70200	04/09/2024	Stools	1601065	24	1615	29.96	193700	96.559	Poultry	100	OXA193-WT	S		S		S		S		S		S
CNRCH-03751	ERS28317386	Campylobacter coli	98.996	ST-8195	CC-828	female	33	64121	02/09/2024	Stools	1646902	27	1678	32.48	195866	97.681	Poultry	100	OXA193-WT	S	GyrA-T86I	R		S	tet(O-32-O)	R		S		S		ANT(6)-If-aadE
CNRCH-03752	ERS28317387	Campylobacter jejuni	98.003	ST-14915	CC-nd	female	55	64000	04/09/2024	Stools	1637074	23	1689	31.96	154293;154294	96.335	Environment	100	OXA193-WT	S	GyrA-T86I	R		S		S		S		S
CNRCH-03753	ERS28317388	Campylobacter jejuni	98.447	ST-49	CC-49	female	57	38260	10/08/2024	Stools	1684184	26	1758	29.88	67938;99947	98.205	Poultry	100	OXA461-WT	S	GyrA-T86I	R		S		S		S		S
CNRCH-03754	ERS28317389	Campylobacter jejuni	98.651	ST-51	CC-443	male	2	13600	02/09/2024	Stools	1622911	24	1686	30.83	161643	97.008	Poultry	100	OXA184-PROM2024	R	GyrA-T86I	R		S		S		S		S
CNRCH-03755	ERS28317390	Campylobacter jejuni	98.478	ST-5484	CC-460	female	39	41310	03/09/2024	Stools	1752140	50	1813	28.82	161841	95.363	Poultry	100	OXA193-G57T	R	GyrA-T86I	R		S		S		S		S
CNRCH-03756	ERS28317391	Campylobacter jejuni	98.558	ST-10846	CC-353	male	38	59250	02/09/2024	Stools	1761449	36	1848	29.03	174192	97.158	Poultry	100	OXA193-G57T	R	GyrA-T86I	R		S	tet(O-32-O)	R		S		S
CNRCH-03757	ERS28317392	Campylobacter coli	99.046	ST-4070	CC-828	male	7	38590	25/07/2024	Stools	1717565	30	1774	30.6	63944	59.761	Poultry	100	OXA193-G57T	R		S		S	tet(O)	R		S		S
CNRCH-03758	ERS28317393	Campylobacter jejuni	98.95	ST-14922	CC-21	male	18	77690	03/09/2024	Stools	1669703	38	1712	30	8194	97.981	Poultry	100	OXA451-WT	S		S		S		S		S		S
CNRCH-03759	ERS28317394	Campylobacter jejuni	98.588	ST-52	CC-52	male	45	64230	05/09/2024	Stools	1637613	32	1680	30.59	157149	96.26	Poultry	100	OXA603-WT	S	GyrA-T86I	R		S		S		S		S
CNRCH-03760	ERS28317395	Campylobacter jejuni	98.979	ST-50	CC-21	female	27	53960	07/09/2024	Stools	1668939	38	1722	29.58	118052	98.579	Poultry	100	OXA193-WT	S	GyrA-T86I	R		S	tet(O-32-O)	R		S		S
CNRCH-03761	ERS28317396	Campylobacter jejuni	98.53	ST-464	CC-464	male	12	94440	26/08/2024	Stools	1756398	43	1809	28.74	173572	96.185	Poultry	100	Absent OXA	S	GyrA-T86I	R		S	tet(O-32-O)	R		S		S
CNRCH-03762	ERS28317397	Campylobacter jejuni	99.204	ST-383	CC-283	male	10	64570	05/09/2024	Stools	1685670	24	1728	30.21	106903	97.831	Poultry	100	OXA193-WT	S		S		S		S		S		S
CNRCH-03763	ERS28317398	Campylobacter coli	98.953	ST-1770	CC-828	male	61	6530	03/09/2024	Stools	1672339	29	1688	32.31	196779	69.409	Poultry	100	Absent OXA	S	GyrA-T86I	R		S	tet(O-32-O)	R		S		S
CNRCH-03764	ERS28317399	Campylobacter jejuni	99.075	ST-19	CC-21	male	57	28500	05/09/2024	Stools	1680071	33	1731	30.64	Unknown	98.728	Poultry	100	OXA193-G57T	R	GyrA-T86I	R		S		S		S		S
CNRCH-03765	ERS28317400	Campylobacter jejuni	98.56	ST-824	CC-257	male	8	66000	03/09/2024	Stools	1794197	50	1895	28.6	194394	99.028	Poultry	100	Absent OXA	S	GyrA-T86I	R		S		S		S		S
CNRCH-03766	ERS28317401	Campylobacter jejuni	98.626	ST-52	CC-52	female	52	85700	03/09/2024	Stools	1633715	31	1681	30.81	160618	98.28	Poultry	100	OXA603-WT	S	GyrA-T86I	R		S		S		S		S
CNRCH-03767	ERS28317402	Campylobacter coli	99.175	ST-832	CC-828	male	61	27120	05/09/2024	Stools	1733985	38	1789	30.37	194254	82.648	Poultry	100	OXA594-G57T	R	GyrA-T86I	R		S	tet(O)	R		S		S
CNRCH-03768	ERS28317403	Campylobacter coli	99.093	ST-827	CC-828	female	37	38850	26/08/2024	Stools	1655437	27	1682	33.44	87194	95.587	Poultry	100	OXA489-WT	S		S		S		S		S		S
CNRCH-03769	ERS28317404	Campylobacter jejuni	98.579	ST-10846	CC-353	female	32	3270	31/08/2024	Stools	1771583	54	1842	29.56	174192	97.457	Poultry	100	OXA193-G57T	R	GyrA-T86I	R		S	tet(O-32-O)	R		S		S
CNRCH-03770	ERS28317405	Campylobacter jejuni	98.111	ST-14741	CC-508	female	34	38890	21/08/2024	Stools	1647421	38	1663	30.18	160510	98.13	Unknown		Absent OXA	S		S		S		S		S		S
CNRCH-03771	ERS28317406	Campylobacter jejuni	99.062	ST-50	CC-21	female	1	70300	03/09/2024	Stools	1650661	39	1693	29.79	10867	98.579	Poultry	100	OXA193-Deletion6NT	R	GyrA-T86I	R		S		S		S	OXA193-A51G	R
CNRCH-03772	ERS28317407	Campylobacter jejuni	98.963	ST-48	CC-48	male	7	6949	25/08/2024	Stools	1688989	26	1724	30.04	54371	98.654	Poultry	82.13	OXA61-G57T	R		S		S		S		S		S
CNRCH-03773	ERS28317408	Campylobacter jejuni	99.097	ST-21	CC-21	female	30	94240	03/09/2024	Stools	1662530	38	1708	30.87	79739	99.402	Ruminant	100	OXA193-WT	S	GyrA-T86I	R		S	tet(O)	R		S		S
CNRCH-03774	ERS28317409	Campylobacter jejuni	98.704	ST-51	CC-443	male	22	91450	30/08/2024	Stools	1626508	22	1690	30.27	Unknown	90.726	Poultry	100	OXA595-WT	S		S		S		S		S		S
CNRCH-03775	ERS28317410	Campylobacter jejuni	99.064	ST-14936	CC-nd	male	62	90110	02/09/2024	Stools	1679929	27	1719	29.11	138068	94.615	Poultry	84.43	OXA193-WT	S	GyrA-T86I	R		S		S		S		S
CNRCH-03776	ERS28317411	Campylobacter jejuni	99.063	ST-50	CC-21	male	62	79700	08/09/2024	Stools	1676681	51	1727	30.76	159259;159304	97.756	Poultry	100	OXA193-G57T	R	GyrA-T86I	R		S	tet(O)	R		S		S
CNRCH-03777	ERS28317412	Campylobacter jejuni	98.997	ST-11328	CC-48	female	22	70400	05/09/2024	Stools	1765048	25	1826	29.96	30860	97.307	Unknown		OXA61-G57T	R		S		S		S		S		S
CNRCH-03778	ERS28317413	Campylobacter jejuni	99.113	ST-45	CC-45	female	9	85390	05/09/2024	Stools	1686092	64	1719	30.12	136630	97.008	Poultry	100	OXA193-G57T	R		S		S	tet(O)	R		S		S
CNRCH-03779	ERS28317414	Campylobacter jejuni	99.038	ST-19	CC-21	male	0	51700	05/09/2024	Stools	1674488	39	1731	30.56	120355	98.728	Poultry	100	OXA193-WT	S	GyrA-T86I	R		S		S		S		S
CNRCH-03780	ERS28317415	Campylobacter jejuni	98.861	ST-48	CC-48	female	6	85430	01/09/2024	Stools	1647436	19	1677	30.68	121397	95.438	Unknown		OXA61-G57T	R		S		S	tet(O)	R		S		S
CNRCH-03781	ERS28317416	Campylobacter jejuni	98.704	ST-51	CC-443	male	23	46500	03/09/2024	Stools	1626081	22	1689	30.27	Unknown	90.726	Poultry	100	OXA595-WT	S		S		S		S		S		S
CNRCH-03782	ERS28317417	Campylobacter jejuni	98.966	ST-122	CC-206	male	22	49520	07/09/2024	Stools	1707241	29	1776	30.03	16890	94.54	Ruminant	100	OXA193-WT	S	GyrA-T86I	R		S		S		S		S
CNRCH-03783	ERS28317418	Campylobacter jejuni	98.587	ST-2036	CC-353	female	4	13420	30/08/2024	Stools	1713880	36	1780	30.33	47118	70.606	Poultry	100	OXA193-G57T	R	GyrA-T86I	R		S		S		S		S
CNRCH-03784	ERS28317419	Campylobacter jejuni	97.975	ST-6532	CC-42	male	43	64700	04/09/2024	Stools	1600560	29	1613	31.97	35104	95.662	Ruminant	100	Absent OXA	S	GyrA-T86I	R		S	tet(O-32-O)	R		S		S		ANT(6)-If-aadE
CNRCH-03785	ERS28317420	Campylobacter coli	99.063	ST-9840	CC-828	female	78	89000	24/08/2024	Stools	1666065	24	1689	34.04	163183	98.055	Pig	100	OXA193-G57T	R	GyrA-T86I	R	erm(N)	R	tet(O-32-O)	R	APH(2'')-IIIa	R		S	APH(3')-IIIa	ANT(6)-If-aadE	spw;ANT(9)-Ic-aad9
CNRCH-03786	ERS28317421	Campylobacter jejuni	98.674	ST-51	CC-443	male	49	56120	04/09/2024	Stools	1625909	25	1689	30.6	140400	90.726	Poultry	100	OXA595-G57T	R		S		S		S		S		S
CNRCH-03787	ERS28317422	Campylobacter jejuni	98.974	ST-21	CC-21	female	13	71570	25/08/2024	Stools	1624127	42	1655	30.17	48427	98.953	Ruminant	100	OXA193-G57T	R	GyrA-T86I	R		S	tet(O)	R		S		S
CNRCH-03788	ERS28317423	Campylobacter jejuni	97.821	ST-2042	CC-nd	male	35	25000	03/09/2024	Stools	1612036	30	1644	31.5	172667	98.429	Environment	100	OXA193-G57T	R	GyrA-T86I	R		S	tet(O)	R		S		S
CNRCH-03789	ERS28317424	Campylobacter coli	98.949	ST-1770	CC-828	male	0	85600	08/09/2024	Stools	1673297	27	1692	33.07	196779	69.484	Poultry	100	Absent OXA	S	GyrA-T86I	R		S	tet(O-32-O)	R		S		S
CNRCH-03790	ERS28317425	Campylobacter coli	99.087	ST-4070	CC-828	male	68	45770	23/08/2024	Stools	1718903	27	1773	30.7	63944	59.761	Poultry	100	OXA193-G57T	R		S		S	tet(O)	R		S		S
CNRCH-03791	ERS28317426	Campylobacter jejuni	98.52	ST-257	CC-257	male	9	38260	17/08/2024	Stools	1741109	26	1839	30.88	Unknown	98.579	Poultry	100	OXA461-WT	S		S		S		S		S		S
CNRCH-03796	ERS28317427	Campylobacter jejuni	99.079	ST-3335	CC-206	female	81	76410	07/09/2024	Stools	1671858	23	1719	31.09	100875	99.102	Poultry	100	OXA193-G57T	R	GyrA-T86I	R		S	tet(O-32-O)	R		S		S
CNRCH-03797	ERS28317428	Campylobacter jejuni	98.882	ST-917	CC-21	male	23	38140	12/08/2024	Stools	1700652	24	1776	30.08	99747	97.233	Ruminant	100	OXA193-WT	S		S		S		S		S		S
CNRCH-03798	ERS28317429	Campylobacter jejuni	98.526	ST-5484	CC-460	female	61	46250	09/09/2024	Stools	1813669	79	1889	29.47	161841	95.213	Poultry	100	OXA193-G57T	R	GyrA-T86I	R		S		S		S		S
CNRCH-03799	ERS28317430	Campylobacter jejuni	98.458	ST-49	CC-49	male	55	70200	10/09/2024	Stools	1645254	22	1708	31.18	67938;99947	98.205	Poultry	100	OXA461-WT	S	GyrA-T86I	R		S		S		S		S
CNRCH-03800	ERS28317431	Campylobacter jejuni	99.049	ST-21	CC-21	female	2	92270	01/09/2024	Stools	1787541	35	1870	30.4	9212	94.316	Ruminant	100	OXA193-WT	S		S		S	tet(O)	R		S		S
CNRCH-03801	ERS28317432	Campylobacter jejuni	98.489	ST-2254	CC-257	male	1	38000	17/08/2024	Stools	1649242	22	1736	31.95	40418;134970	99.402	Poultry	100	OXA461-G57T	R	GyrA-T86I	R		S	tet(O)	R		S		S
CNRCH-03807	ERS28317433	Campylobacter jejuni	98.78	ST-206	CC-206	female	82	15130	11/09/2024	Stools	1831796	69	1937	30.14	Unknown	95.438	Ruminant	100	OXA193-WT	S	GyrA-T86I	R		S	tet(O)	R		S		S
CNRCH-03808	ERS28317434	Campylobacter jejuni	98.998	ST-19	CC-21	male	26	66300	11/09/2024	Stools	1713158	33	1788	30.67	120355	98.803	Poultry	100	OXA193-WT	S	GyrA-T86I	R		S		S		S		S
CNRCH-03809	ERS28317435	Campylobacter coli	98.987	ST-8195	CC-828	male	17	53970	08/09/2024	Stools	1648126	29	1676	32.72	195866	97.382	Poultry	100	OXA193-WT	S	GyrA-T86I	R		S	tet(O-32-O)	R		S		S		ANT(6)-If-aadE
CNRCH-03810	ERS28317436	Campylobacter coli	98.951	ST-1770	CC-828	female	76	30130	10/09/2024	Stools	1672970	30	1687	32.6	196779	69.26	Poultry	100	Absent OXA	S	GyrA-T86I	R		S	tet(O-32-O)	R		S		S
CNRCH-03811	ERS28317437	Campylobacter jejuni	99.064	ST-137	CC-45	male	68	46106	09/09/2024	Stools	1596400	21	1599	31.1	5931;104058	97.831	Poultry	100	OXA193-WT	S		S		S		S		S		S
CNRCH-03813	ERS28317438	Campylobacter jejuni	98.451	ST-49	CC-49	female	2	80740	09/09/2024	Stools	1645751	22	1707	30.18	67938;99947	98.28	Poultry	100	OXA461-WT	S	GyrA-T86I	R		S		S		S		S
CNRCH-03814	ERS28317439	Campylobacter jejuni	98.371	ST-354	CC-354	female	13	6210	03/09/2024	Stools	1792342	58	1891	28.55	48158	98.205	Poultry	100	OXA460-G57T	R	GyrA-T86I	R		S	tet(O)	R		S		S
CNRCH-03815	ERS28317440	Campylobacter jejuni	99.026	ST-3335	CC-206	female	34	67400	06/09/2024	Stools	1637261	25	1668	31.44	81394	95.438	Poultry	100	OXA193-G57T	R	GyrA-T86I	R		S	tet(O-32-O)	R		S		S
CNRCH-03816	ERS28317441	Campylobacter jejuni	98.948	ST-48	CC-48	female	21	41100	06/09/2024	Stools	1638263	24	1672	30.54	137922	98.728	Unknown		OXA61-G57T	R		S		S		S		S		S
CNRCH-03817	ERS28317442	Campylobacter jejuni	98.445	ST-464	CC-464	female	18	56250	30/08/2024	Stools	1755451	48	1803	28.73	173327;173574	96.185	Poultry	100	Absent OXA	S	GyrA-T86I	R		S	tet(O-32-O)	R		S		S
CNRCH-03818	ERS28317443	Campylobacter jejuni	97.691	ST-934	CC-nd	male	8	38140	12/08/2024	Stools	1944372	72	2065	28.71	158568	95.363	Ruminant	78.47	Absent OXA	S		S		S	tet(O)	R		S		S
CNRCH-03819	ERS28317444	Campylobacter jejuni	99.064	ST-572	CC-206	female	85	12260	04/09/2024	Stools	1629159	26	1655	30.54	68203	97.831	Ruminant	88.8	OXA193-WT	S	GyrA-T86I	R		S		S		S		S
CNRCH-03820	ERS28317445	Campylobacter jejuni	99.055	ST-21	CC-21	male	68	28150	26/08/2024	Stools	1658638	31	1710	28.65	67992	96.634	Ruminant	100	OXA193-WT	S		S		S		S		S		S
CNRCH-03822	ERS28317446	Campylobacter jejuni	98.481	ST-5484	CC-460	female	0	25170	02/09/2024	Stools	1751394	52	1812	28.79	161841	95.064	Poultry	100	OXA193-G57T	R	GyrA-T86I	R		S		S		S		S
CNRCH-03823	ERS28317447	Campylobacter jejuni	99.041	ST-19	CC-21	female	24	45430	19/08/2024	Stools	1745073	45	1823	29.82	120355	98.654	Poultry	100	OXA193-WT	S	GyrA-T86I	R		S		S		S		S
CNRCH-03824	ERS28317448	Campylobacter jejuni	98.901	ST-50	CC-21	male	8	7700	03/09/2024	Stools	1704235	33	1756	29.94	48114	97.831	Poultry	100	OXA193-WT	S	GyrA-T86I	R		S		S		S		S
CNRCH-03825	ERS28317449	Campylobacter jejuni	99.197	ST-267	CC-283	male	23	59200	06/09/2024	Stools	1716858	254	1656	32.58	137117	99.028	Poultry	100	OXA193-WT	S		S		S		S		S		S
CNRCH-03826	ERS28317450	Campylobacter jejuni	98.958	ST-21	CC-21	female	3	38690	21/08/2024	Stools	1652787	34	1682	29.32	48342	99.177	Ruminant	100	OXA193-G57T	R	GyrA-T86I	R		S		S		S		S
CNRCH-03827	ERS28317451	Campylobacter coli	98.951	ST-8195	CC-828	male	60	50670	05/09/2024	Stools	1646920	27	1678	33.26	195866	97.756	Poultry	100	OXA193-WT	S	GyrA-T86I	R		S	tet(O-32-O)	R		S		S		ANT(6)-If-aadE
CNRCH-03828	ERS28317452	Campylobacter jejuni	98.981	ST-19	CC-21	male	2	54600	03/09/2024	Stools	1673417	33	1732	30.73	120355	98.803	Poultry	100	OXA193-WT	S	GyrA-T86I	R		S		S		S		S
CNRCH-03829	ERS28317453	Campylobacter jejuni	99.142	ST-21	CC-21	male	3	38110	20/08/2024	Stools	1655527	38	1706	29.11	72139	98.13	Ruminant	100	OXA193-WT	S		S		S		S		S		S
CNRCH-03830	ERS28317454	Campylobacter coli	99.44	ST-4709	CC-828	male	50	38110	19/08/2024	Stools	1710769	36	1767	29.89	161369	98.654	Poultry	100	OXA578-WT	S		S		S		S		S		S
CNRCH-03831	ERS28317455	Campylobacter jejuni	98.785	ST-13693	CC-658	female	16	69008	10/09/2024	Stools	1688575	21	1738	31.19	163231	94.914	Poultry	78.27	OXA590-WT	S	GyrA-T86I	R		S	tet(O)	R		S		S
CNRCH-03832	ERS28317456	Campylobacter coli	98.978	ST-1770	CC-828	male	23	85500	18/09/2024	Stools	1746632	47	1797	30.91	196779	69.708	Poultry	100	Absent OXA	S	GyrA-T86I	R		S	tet(O-32-O)	R		S		S
CNRCH-03833	ERS28317457	Campylobacter coli	99.139	ST-825	CC-828	female	76	13920	03/09/2024	Stools	1642823	19	1671	31.74	195870	93.717	Poultry	100	OXA489-WT	S	GyrA-T86I	R		S	tet(O)	R		S		S		ANT(6)-Ig
CNRCH-03834	ERS28317458	Campylobacter coli	99.029	ST-1586	CC-828	male	17	69200	12/09/2024	Stools	1824605	38	1904	29.97	136548	47.345	Poultry	100	OXA489-G57T	R	GyrA-T86I	R	23S-A2075G	R	tet(O)	R		S		S
CNRCH-03835	ERS28317459	Campylobacter jejuni	99.09	ST-19	CC-21	male	59	30700	13/09/2024	Stools	1673251	34	1729	30.18	120355	98.953	Poultry	100	OXA193-WT	S	GyrA-T86I	R		S		S		S		S
CNRCH-03836	ERS28317460	Campylobacter jejuni	98.458	ST-49	CC-49	female	72	59400	15/09/2024	Stools	1712023	35	1792	30.69	67938;99947	98.13	Poultry	100	OXA461-WT	S	GyrA-T86I	R		S		S		S		S
CNRCH-03837	ERS28317461	Campylobacter jejuni	98.51	ST-464	CC-464	female	27	56690	09/09/2024	Stools	1755275	49	1809	28.9	173327;173573	96.111	Poultry	100	Absent OXA	S	GyrA-T86I	R		S	tet(O-32-O)	R		S		S
CNRCH-03838	ERS28317462	Campylobacter jejuni	98.435	ST-354	CC-354	male	2	64230	11/09/2024	Stools	1766824	42	1859	29	48158;48201	98.429	Poultry	100	OXA460-G57T	R	GyrA-T86I	R		S	tet(O)	R		S		S
CNRCH-03839	ERS28317463	Campylobacter jejuni	99.595	ST-10027	CC-21	male	16	64290	11/09/2024	Stools	1781992	51	1871	28.47	195064	97.756	Ruminant	100	OXA193-WT	S		S		S		S		S		S
CNRCH-03840	ERS28317464	Campylobacter jejuni	98.645	ST-51	CC-443	male	6	2190	29/08/2024	Stools	1625120	24	1688	31.54	123405	98.579	Poultry	100	OXA184-PROM2024	R	GyrA-T86I	R		S		S		S		S
CNRCH-03841	ERS28317465	Campylobacter jejuni	98.45	ST-354	CC-354	male	83	64420	07/09/2024	Stools	1795937	65	1900	29.94	5106	98.055	Poultry	100	OXA460-WT	S	GyrA-T86I	R		S	tet(O)	R		S		S
CNRCH-03842	ERS28317466	Campylobacter jejuni	98.994	ST-122	CC-206	female	87	53000	21/09/2024	Stools	1680280	23	1732	30.57	190739	98.429	Ruminant	100	OXA193-WT	S	GyrA-T86I	R		S	tet(O-32-O)	R		S		S
CNRCH-03843	ERS28317467	Campylobacter jejuni	97.909	ST-12256	CC-nd	female	66	59400	08/09/2024	Stools	1577824	26	1601	30.12	119961;195098	83.919	Unknown		OXA633-PROM2024	R		S		S		S		S		S
CNRCH-03844	ERS28317468	Campylobacter jejuni	98.464	ST-49	CC-49	male	91	54700	02/09/2024	Stools	1607037	25	1645	30.96	79283	99.177	Poultry	100	OXA461-WT	S	GyrA-T86I	R		S		S		S		S
CNRCH-03845	ERS28317469	Campylobacter jejuni	98.713	ST-51	CC-443	male	28	19450	11/09/2024	Stools	1626018	24	1688	30.71	Unknown	90.501	Poultry	100	OXA595-WT	S		S		S		S		S		S
CNRCH-03846	ERS28317470	Campylobacter coli	99.069	ST-827	CC-828	male	10	67205	31/08/2024	Stools	1692708	26	1741	30.73	158699	99.102	Poultry	100	OXA489-WT	S		S		S		S		S		S
CNRCH-03847	ERS28317471	Campylobacter jejuni	99.085	ST-21	CC-21	male	27	82000	12/09/2024	Stools	1661210	28	1709	29.64	8996	98.429	Ruminant	100	OXA193-WT	S	GyrA-T86I	R		S		S		S		S
CNRCH-03848	ERS28317472	Campylobacter jejuni	98.551	ST-8334	CC-353	female	16	59127	11/09/2024	Stools	1752784	60	1821	29.1	45253;45785	99.327	Poultry	100	Absent OXA	S	GyrA-T86I	R		S	tet(O)	R		S		S
CNRCH-03849	ERS28317473	Campylobacter jejuni	98.625	ST-52	CC-52	female	84	40990	09/09/2024	Stools	1636762	30	1683	30.87	160851	97.906	Poultry	100	OXA603-WT	S	GyrA-T86I	R		S		S		S		S
CNRCH-03850	ERS28317474	Campylobacter jejuni	98.979	ST-572	CC-206	male	79	67810	03/09/2024	Stools	1635287	28	1668	31.04	83368	96.485	Poultry	100	OXA193-WT	S	GyrA-T86I	R		S	tet(O-32-O)	R		S		S		ANT(6)-If-aadE
CNRCH-03851	ERS28317475	Campylobacter jejuni	99.096	ST-1039	CC-nd	female	66	64450	10/09/2024	Stools	1679214	31	1716	29.84	138068	92.745	Ruminant	96.5	OXA193-WT	S	GyrA-T86I	R		S		S		S		S
CNRCH-03852	ERS28317476	Campylobacter jejuni	98.496	ST-257	CC-257	male	5	14112	30/08/2024	Stools	1678101	29	1753	31.07	111748	99.102	Poultry	100	OXA461-WT	S		S		S		S		S		S
CNRCH-03853	ERS28317477	Campylobacter jejuni	98.508	ST-257	CC-257	female	3	14112	31/08/2024	Stools	1677897	28	1754	31.21	111748	99.102	Poultry	100	OXA461-WT	S		S		S		S		S		S
CNRCH-03854	ERS28317478	Campylobacter coli	98.986	ST-8195	CC-828	male	79	64100	09/09/2024	Stools	1643461	24	1675	32.83	195866	98.13	Poultry	100	OXA193-WT	S	GyrA-T86I	R		S	tet(O-32-O)	R		S		S
CNRCH-03855	ERS28317479	Campylobacter coli	98.921	ST-8195	CC-828	male	78	37460	04/09/2024	Stools	1646305	28	1676	33.14	193529	97.008	Poultry	100	OXA193-G57T	R	GyrA-T86I	R		S	tet(O-32-O)	R		S		S		ANT(6)-If-aadE
CNRCH-03856	ERS28317480	Campylobacter jejuni	99.053	ST-19	CC-21	female	61	26200	13/09/2024	Stools	1648762	34	1708	30.82	35345	98.654	Poultry	100	OXA193-WT	S	GyrA-T86I	R		S		S		S		S
CNRCH-03857	ERS28317481	Campylobacter coli	99.043	ST-827	CC-828	male	2	45500	23/08/2024	Stools	1687990	26	1718	30.42	7873	90.576	Poultry	100	OXA193-WT	S	GyrA-T86I	R		S		S		S		S		ANT(6)-Ig
CNRCH-03858	ERS28317482	Campylobacter coli	99.058	ST-827	CC-828	female	71	22680	10/09/2024	Stools	1709014	22	1734	30.41	7873	93.568	Poultry	100	OXA193-WT	S	GyrA-T86I	R	23S-A2075G	R	tet(O)	R	APH(2'')-Ii1	R		S	APH(3')-IIIa	ANT(6)-Ig
CNRCH-03859	ERS28317483	Campylobacter jejuni	99.044	ST-14520	CC-21	male	60	87000	13/09/2024	Stools	1623728	30	1658	29.83	9212	98.579	Ruminant	100	OXA193-WT	S		S		S		S		S		S
CNRCH-03860	ERS28317484	Campylobacter jejuni	99.085	ST-6372	CC-21	male	3	97470	17/09/2024	Stools	1614757	24	1648	30.67	159259;159304	94.016	Poultry	100	OXA193-WT	S	GyrA-T86I	R		S	tet(O)	R		S		S
CNRCH-03861	ERS28317485	Campylobacter coli	99.391	ST-4709	CC-828	male	36	51380	02/09/2024	Stools	1685785	45	1731	31.18	158234	97.532	Poultry	100	OXA578-WT	S		S		S		S		S		S
CNRCH-03862	ERS28317486	Campylobacter jejuni	98.495	ST-6461	CC-353	female	24	59200	10/09/2024	Stools	1733412	54	1790	28.35	158472	92.221	Poultry	100	OXA193-G57T	R	GyrA-T86I	R		S	tet(O-32-O)	R		S		S
CNRCH-03863	ERS28317487	Campylobacter jejuni	98.568	ST-8334	CC-353	male	7	79000	09/09/2024	Stools	1754468	58	1823	29.45	45785	99.252	Poultry	100	Absent OXA	S	GyrA-T86I	R		S	tet(O)	R		S		S
CNRCH-03864	ERS28317488	Campylobacter coli	98.964	ST-1016	CC-828	male	21	83100	30/08/2024	Stools	1648160	26	1674	31.19	173101	76.215	Pig	100	Absent OXA	S		S		S	tet(O)	R		S		S
CNRCH-03865	ERS28317489	Campylobacter jejuni	98.998	ST-21	CC-21	female	8	72100	05/09/2024	Stools	1653586	35	1683	29.49	13993	99.402	Ruminant	100	OXA193-G57T	R	GyrA-T86I	R		S		S		S		S
CNRCH-03866	ERS28317490	Campylobacter jejuni	99.086	ST-21	CC-21	female	48	51160	02/09/2024	Stools	1648440	34	1679	30.71	36899	98.654	Ruminant	100	OXA193-WT	S		S		S		S		S		S
CNRCH-03867	ERS28317491	Campylobacter jejuni	98.972	ST-48	CC-48	female	93	50300	10/09/2024	Stools	1638919	24	1671	30.54	102308	98.504	Poultry	78.37	OXA61-WT	S	GyrA-T86I	R		S		S		S		S
CNRCH-03868	ERS28317492	Campylobacter coli	99.11	ST-825	CC-828	male	4	27600	07/09/2024	Stools	1654711	21	1670	31.29	192707	94.39	Poultry	100	OXA594-WT	S	GyrA-T86I	R		S	tet(O)	R		S		S
CNRCH-03869	ERS28317493	Campylobacter coli	99.155	ST-6689	CC-828	male	64	84800	30/08/2024	Stools	1794025	21	1825	29.95	196775	97.008	Poultry	100	Absent OXA	S	GyrA-T86I	R		S	tet(O)	R		S		S
CNRCH-03870	ERS28317494	Campylobacter jejuni	98.973	ST-475	CC-48	male	46	25200	31/08/2024	Stools	1673837	22	1716	31.05	156149	99.551	Ruminant	100	OXA193-WT	S		S		S		S		S		S
CNRCH-03871	ERS28317495	Campylobacter jejuni	98.471	ST-49	CC-49	female	67	51100	24/08/2024	Stools	1805916	232	1814	32.04	38622	95.138	Poultry	100	OXA461-WT	S		S		S	tet(O)	R		S		S
CNRCH-03872	ERS28317496	Campylobacter coli	98.863	ST-854	CC-828	female	47	88000	11/09/2024	Stools	1645614	22	1672	31.86	158803	80.778	Pig	100	Absent OXA	S	GyrA-T86I	R	23S-A2075G	R	tet(O)	R		S		S		ANT(6)-Ig
CNRCH-03873	ERS28317497	Campylobacter coli	99.041	ST-829	CC-828	male	2	84000	29/08/2024	Stools	1651645	21	1668	32.24	122365;164746	95.064	Poultry	100	OXA61-G57T	R	GyrA-T86I	R	23S-A2075G	R		S		S		S
CNRCH-03876	ERS28317498	Campylobacter jejuni	98.47	ST-10846	CC-353	male	17	72540	16/09/2024	Stools	1687991	45	1734	29.58	174192	94.914	Poultry	100	OXA193-G57T	R	GyrA-T86I	R		S	tet(O-32-O)	R		S		S
CNRCH-03878	ERS28317499	Campylobacter jejuni	98.891	ST-50	CC-21	male	6	59200	14/09/2024	Stools	1705771	74	1748	30.01	6686	98.205	Poultry	100	OXA193-WT	S		S		S		S		S		S
CNRCH-03879	ERS28317500	Campylobacter jejuni	98.88	ST-50	CC-21	female	40	59200	19/09/2024	Stools	1708429	74	1749	30.24	6686	98.13	Poultry	100	OXA193-WT	S		S		S		S		S		S
CNRCH-03880	ERS28317501	Campylobacter jejuni	98.594	ST-52	CC-52	female	68	6530	20/09/2024	Stools	1634432	28	1681	30.79	160618	98.205	Poultry	100	OXA603-WT	S	GyrA-T86I	R		S		S		S		S
CNRCH-03881	ERS28317502	Campylobacter coli	99.184	ST-855	CC-828	male	74	65400	14/09/2024	Stools	1646576	36	1665	30.44	27571	73.298	Poultry	100	OXA489-WT	S		S		S		S		S		S
CNRCH-03882	ERS28317503	Campylobacter coli	99.432	ST-4709	CC-828	female	19	53000	25/09/2024	Stools	1680825	34	1731	30.53	161369	98.055	Poultry	100	OXA578-WT	S		S		S		S		S		S
CNRCH-03883	ERS28317504	Campylobacter jejuni	98.471	ST-49	CC-49	male	74	37320	18/09/2024	Stools	1644770	26	1702	29.85	79283	99.102	Poultry	100	OXA461-WT	S	GyrA-T86I	R		S		S		S		S
CNRCH-03884	ERS28317505	Campylobacter coli	98.988	ST-8195	CC-828	male	22	65190	18/09/2024	Stools	1646236	28	1680	33.39	195866	98.28	Poultry	100	OXA193-G57T	R	GyrA-T86I	R		S	tet(O-32-O)	R		S		S		ANT(6)-If-aadE
CNRCH-03885	ERS28317506	Campylobacter jejuni	98.516	ST-61	CC-61	female	67	40000	20/09/2024	Stools	1673820	19	1735	31.63	102335	91.324	Ruminant	100	OXA193-WT	S		S		S	tet(O-32-O)	R		S		S
CNRCH-03886	ERS28317507	Campylobacter jejuni	98.535	ST-400	CC-353	female	19	50400	16/09/2024	Stools	1731703	53	1797	29.21	35239	90.8	Poultry	100	OXA489-G57T	R		S		S		S		S		S
CNRCH-03887	ERS28317508	Campylobacter jejuni	98.498	ST-257	CC-257	male	83	60000	19/09/2024	Stools	1648943	23	1736	33.48	161167	96.784	Poultry	100	OXA461-WT	S	GyrA-T86I	R		S	tet(O-32-O)	R		S		S		ANT(6)-If-aadE
CNRCH-03888	ERS28317509	Campylobacter coli	98.943	ST-1770	CC-828	female	48	87100	21/09/2024	Stools	1712189	27	1744	33	196779	69.484	Poultry	100	Absent OXA	S	GyrA-T86I	R		S	tet(O-32-O)	R		S		S
CNRCH-03889	ERS28317510	Campylobacter jejuni	98.487	ST-2254	CC-257	female	63	67640	19/09/2024	Stools	1648162	18	1738	31.94	40418;134970	99.252	Poultry	100	OXA461-G57T	R	GyrA-T86I	R		S	tet(O)	R		S		S
CNRCH-03890	ERS28317511	Campylobacter jejuni	98.502	ST-257	CC-257	male	60	59200	14/09/2024	Stools	1677888	27	1752	31.26	162759	99.402	Poultry	100	OXA461-WT	S		S		S		S		S		S
CNRCH-03891	ERS28317512	Campylobacter jejuni	98.966	ST-11328	CC-48	female	22	59000	16/09/2024	Stools	1677692	27	1722	30.81	30860;136181	96.709	Unknown		OXA61-G57T	R		S		S		S		S		S
CNRCH-03892	ERS28317513	Campylobacter jejuni	99.105	ST-583	CC-45	female	69	67130	03/08/2024	Stools	1600216	29	1612	30.38	196120	97.831	Poultry	100	OXA193-WT	S		S		S		S		S		S
CNRCH-03895	ERS28317514	Campylobacter jejuni	98.674	ST-51	CC-443	male	38	50320	26/09/2024	Stools	1623995	25	1686	30.84	Unknown	90.726	Poultry	100	OXA595-WT	S		S		S		S		S		S
CNRCH-03896	ERS28317515	Campylobacter jejuni	98.91	ST-48	CC-48	male	43	53600	24/09/2024	Stools	1732469	26	1797	29.62	85239	97.906	Poultry	77	OXA61-G57T	R		S		S	tet(O)	R		S		S
CNRCH-03897	ERS28317516	Campylobacter jejuni	99.022	ST-6089	CC-21	female	25	65360	22/09/2024	Stools	1661383	36	1714	30.64	21888	96.933	Poultry	100	OXA193-WT	S		S		S		S		S		S
CNRCH-03898	ERS28317517	Campylobacter jejuni	97.943	ST-6532	CC-42	female	8	67370	06/08/2024	Stools	1626900	27	1666	30.85	18894	97.382	Ruminant	100	Absent OXA	S	GyrA-T86I	R		S	tet(O-32-O)	R		S		S
CNRCH-03899	ERS28317518	Campylobacter jejuni	98.673	ST-51	CC-443	male	8	67390	13/09/2024	Stools	1625226	29	1683	30.9	Unknown	89.978	Poultry	100	OXA595-WT	S		S		S		S		S		S
CNRCH-03900	ERS28317519	Campylobacter jejuni	97.877	ST-6532	CC-42	male	63	15000	26/09/2024	Stools	1598191	29	1618	32.14	14339	97.831	Ruminant	100	OXA193-G57T	R	GyrA-T86I	R		S	tet(O-32-O)	R		S		S		ANT(6)-If-aadE
CNRCH-03901	ERS28317520	Campylobacter jejuni	98.674	ST-51	CC-443	female	54	46100	19/09/2024	Stools	1625792	26	1691	30.46	140400	90.875	Poultry	100	OXA595-WT	S		S		S		S		S		S
CNRCH-03902	ERS28317521	Campylobacter coli	98.931	ST-8195	CC-828	female	28	38110	29/08/2024	Stools	1645966	27	1677	33.04	193529;194241	96.933	Poultry	100	OXA193-G57T	R	GyrA-T86I	R		S	tet(O-32-O)	R		S		S		ANT(6)-If-aadE
CNRCH-03903	ERS28317522	Campylobacter coli	99.062	ST-827	CC-828	female	25	88440	17/09/2024	Stools	1692808	28	1743	30.79	32606	95.812	Poultry	100	OXA489-WT	S	GyrA-T86I	R	23S-A2075G	R	tet(O-32-O)	R		S		S	APH(3')-IIIa	ANT(6)-Ig
CNRCH-03904	ERS28317523	Campylobacter jejuni	98.051	ST-22	CC-22	female	59	35610	20/09/2024	Stools	1645466	35	1666	30.23	137959	98.953	Ruminant	98.27	OXA193-G57T	R		S		S		S		S		S
CNRCH-03905	ERS28317524	Campylobacter jejuni	98.625	ST-51	CC-443	female	59	67100	27/08/2024	Stools	1661701	22	1741	30.91	161643	98.13	Poultry	100	OXA184-PROM2024	R		S		S		S		S		S
CNRCH-03906	ERS28317525	Campylobacter jejuni	98.939	ST-48	CC-48	female	1	54710	10/09/2024	Stools	1637235	30	1665	30.7	102308	97.831	Ruminant	100	OXA61-WT	S	GyrA-T86I	R		S		S		S		S
CNRCH-03907	ERS28317526	Campylobacter jejuni	99.05	ST-50	CC-21	female	7	97439	10/09/2024	Stools	1677811	34	1735	30.53	159259;159304	97.382	Poultry	100	OXA193-WT	S	GyrA-T86I	R		S	tet(O)	R		S		S
CNRCH-03908	ERS28317527	Campylobacter jejuni	98.323	ST-1044	CC-658	male	11	72440	16/09/2024	Stools	1606480	24	1644	31.21	85026	97.457	Poultry	100	OXA193-WT	S		S		S		S		S		S
CNRCH-03909	ERS28317528	Campylobacter jejuni	98.659	ST-51	CC-443	female	2	40280	21/09/2024	Stools	1625812	25	1686	30.88	Unknown	90.726	Poultry	100	OXA595-WT	S		S		S		S		S		S
CNRCH-03910	ERS28317529	Campylobacter jejuni	98.509	ST-3720	CC-49	male	45	67000	13/09/2024	Stools	1637479	24	1700	31.21	174589	89.753	Poultry	100	OXA193-G57T	R		S		S		S		S		S
CNRCH-03912	ERS28317530	Campylobacter jejuni	98.983	ST-19	CC-21	female	86	87000	18/09/2024	Blood	1679986	28	1727	30.43	137929;137955	99.102	Poultry	100	OXA193-G57T	R	GyrA-T86I	R		S		S		S		S
CNRCH-03913	ERS28317531	Campylobacter jejuni	98.934	ST-6175	CC-21	female	22	83440	18/09/2024	Stools	1727079	35	1793	29	Unknown	99.177	Poultry	100	OXA193-G58T	R	GyrA-T86I	R		S	tet(O)	R		S		S
CNRCH-03914	ERS28317532	Campylobacter coli	99.269	ST-872	CC-828	female	30	59200	16/09/2024	Stools	1667661	27	1690	30.59	159459	85.041	Poultry	100	Absent OXA	S	GyrA-T86I	R	23S-A2075G	R	tet(W)	R		S		S	APH(3')-IIIa	ANT(6)-Ia
CNRCH-03915	ERS28317533	Campylobacter jejuni	99.055	ST-2180	CC-658	male	72	33000	16/09/2024	Stools	1643353	18	1709	30.94	65157	98.953	Poultry	100	OXA193-G57T	R	GyrA-T86I	R		S		S		S		S
CNRCH-03916	ERS28317534	Campylobacter jejuni	98.695	ST-305	CC-574	male	52	38690	10/09/2024	Stools	1647037	35	1703	30.91	162194	97.981	Poultry	100	OXA193-WT	S	GyrA-T86I	R		S		S		S		S
CNRCH-03917	ERS28317535	Campylobacter jejuni	98.705	ST-51	CC-443	female	27	23000	11/09/2024	Stools	1626458	21	1688	30.62	Unknown	90.651	Poultry	100	OXA595-WT	S		S		S		S		S		S
CNRCH-03918	ERS28317536	Campylobacter coli	99.242	ST-860	CC-828	female	30	67550	10/09/2024	Stools	1731082	38	1795	31.21	194254	84.592	Poultry	100	OXA594-G57T	R	GyrA-T86I	R		S	tet(O)	R		S		S
CNRCH-03919	ERS28317537	Campylobacter jejuni	98.497	ST-61	CC-61	male	82	78170	18/09/2024	Stools	1609090	16	1663	31.56	74431	99.402	Ruminant	100	OXA193-WT	S		S		S		S		S		S
CNRCH-03920	ERS28317538	Campylobacter fetus	99.772	n/a	n/a	female	83	32800	26/09/2024	Blood	1735992	54	1721	33.15	Unknown	3.74	Unknown		Absent OXA	S		S		S		S		S		S
CNRCH-03921	ERS28317539	Campylobacter jejuni	98.948	ST-14316	CC-21	male	63	59200	19/09/2024	Stools	1638793	25	1664	30.48	30860;136309	95.064	Poultry	93.17	OXA61-G57T	R		S		S		S		S		S
CNRCH-03923	ERS28317540	Campylobacter coli	99.307	ST-4709	CC-828	male	18	53100	21/09/2024	Stools	1707434	35	1762	30	161369	97.457	Poultry	100	OXA578-WT	S		S		S		S		S		S
CNRCH-03924	ERS28317541	Campylobacter jejuni	97.135	ST-1959	CC-nd	male	34	15800	24/09/2024	Stools	1723328	70	1793	28.47	137134	23.336	Environment	100	OXA636-WT	S		S		S		S		S		S
CNRCH-03925	ERS28317542	Campylobacter jejuni	98.482	ST-354	CC-354	female	28	82800	19/09/2024	Stools	1700326	35	1770	29.66	2511	95.812	Poultry	100	OXA460-WT	S	GyrA-T86I	R		S	tet(O)	R		S		S
CNRCH-03926	ERS28317543	Campylobacter jejuni	99.052	ST-50	CC-21	male	25	45100	24/09/2024	Stools	1712699	44	1778	29.89	198856	99.102	Poultry	100	OXA193-WT	S	GyrA-T86I	R		S	tet(O)	R		S		S
CNRCH-03927	ERS28317544	Campylobacter jejuni	98.095	ST-22	CC-22	female	35	53100	28/09/2024	Stools	1645531	34	1664	30.21	73530	98.355	Ruminant	97.5	OXA597-WT	S		S		S		S		S		S
CNRCH-03928	ERS28317545	Campylobacter jejuni	98.888	ST-48	CC-48	male	8	25000	30/09/2024	Stools	1681504	28	1714	30.57	121397	95.363	Ruminant	98.97	OXA61-G57T	R	GyrA-T86I	R		S	tet(O)	R		S		S
CNRCH-03929	ERS28317546	Campylobacter jejuni	97.926	ST-6532	CC-42	male	86	33840	01/10/2024	Stools	1596764	30	1612	32.07	14339;20052	98.728	Ruminant	100	OXA193-G57T	R	GyrA-T86I	R		S	tet(O-32-O)	R		S		S		ANT(6)-If-aadE
CNRCH-03930	ERS28317547	Campylobacter jejuni	97.678	ST-934	CC-nd	female	83	33190	28/09/2024	Stools	1750118	47	1811	29.26	158568	95.438	Ruminant	74.5	Absent OXA	S	GyrA-T86I	R		S		S		S		S
CNRCH-03932	ERS28317548	Campylobacter jejuni	99.019	ST-21	CC-21	male	15	57630	16/09/2024	Stools	1735212	40	1817	30.02	9212	93.493	Ruminant	100	OXA193-WT	S		S		S		S		S		S
CNRCH-03933	ERS28317549	Campylobacter jejuni	98.907	ST-48	CC-48	male	22	14330	25/09/2024	Stools	1676368	29	1709	30.93	136060;136143	98.355	Poultry	100	OXA61-G57T	R		S		S		S		S		S
CNRCH-03934	ERS28317550	Campylobacter jejuni	99.015	ST-50	CC-21	female	67	37320	12/09/2024	Stools	1684411	48	1734	30.44	201422	98.579	Poultry	100	OXA193-WT	S	GyrA-T86I	R		S	tet(O)	R		S		S
CNRCH-03935	ERS28317551	Campylobacter jejuni	99.052	ST-50	CC-21	male	36	64400	26/09/2024	Stools	1666053	34	1709	30.56	16266	98.579	Poultry	100	OXA193-G57T	R	GyrA-T86I	R		S	tet(O-32-O)	R		S		S
CNRCH-03936	ERS28317552	Campylobacter jejuni	98.943	ST-50	CC-21	male	12	54410	17/09/2024	Stools	1673678	32	1726	29.62	118052	97.532	Poultry	100	OXA193-WT	S	GyrA-T86I	R		S	tet(O-32-O)	R		S		S
CNRCH-03937	ERS28317553	Campylobacter coli	99.047	ST-899	CC-828	male	17	72610	13/09/2024	Stools	1723362	21	1786	30.62	40138	79.506	Poultry	100	OXA193-G57T	R	GyrA-T86I	R		S	tet(O)	S		S		S
CNRCH-03938	ERS28317554	Campylobacter jejuni	98.582	ST-2274	CC-nd	male	8	38260	06/09/2024	Stools	1787947	51	1892	28.84	196134	98.803	Poultry	100	OXA193-WT	S	GyrA-T86I	R		S	tet(O)	R		S		S
CNRCH-03939	ERS28317555	Campylobacter jejuni	98.935	ST-48	CC-48	male	37	62420	24/09/2024	Stools	1707608	26	1747	30.77	77195	94.989	Ruminant	75.63	OXA61-G57T	R	GyrA-T86I	R		S	tet(O)	R		S		S
CNRCH-03940	ERS28317556	Campylobacter coli	99.047	ST-899	CC-828	female	71	88600	23/09/2024	Stools	1723360	21	1786	30.62	40138	79.506	Poultry	100	OXA193-G57T	R	GyrA-T86I	R		S	tet(O)	S		S		S
CNRCH-03941	ERS28317557	Campylobacter jejuni	98.528	ST-51	CC-443	male	30	74150	20/09/2024	Stools	1628475	23	1689	29.43	160615	96.111	Poultry	100	OXA193-G57T	R		S		S		S		S		S
CNRCH-03942	ERS28317558	Campylobacter jejuni	98.484	ST-2254	CC-257	male	29	15130	01/10/2024	Stools	1649847	24	1743	32.67	40418;134970	99.402	Poultry	100	OXA461-G57T	R	GyrA-T86I	R		S	tet(O)	R		S		S
CNRCH-03943	ERS28317559	Campylobacter jejuni	98.451	ST-14962	CC-354	male	45	49400	20/09/2024	Stools	1769484	37	1874	29.51	4659	99.252	Poultry	100	OXA460-WT	S	GyrA-T86I	R		S	tet(O)	S		S		S
CNRCH-03944	ERS28317560	Campylobacter jejuni	98.163	ST-22	CC-22	female	53	64300	25/09/2024	Stools	1646571	33	1671	30.3	78077	97.831	Ruminant	97.9	OXA597-WT	S		S		S		S		S		S
CNRCH-03945	ERS28317561	Campylobacter jejuni	98.465	ST-2254	CC-257	female	15	38890	12/09/2024	Stools	1648681	21	1734	33.95	62434	98.654	Poultry	100	OXA461-G57T	R	GyrA-T86I	R		S	tet(O)	R		S		S
CNRCH-03946	ERS28317562	Campylobacter jejuni	98.042	ST-42	CC-42	male	46	15000	01/10/2024	Stools	1580826	26	1605	31.38	174664	97.158	Ruminant	100	Absent OXA	S	GyrA-T86I	R		S		S		S		S
CNRCH-03947	ERS28317563	Campylobacter jejuni	98.473	ST-61	CC-61	male	63	14240	04/10/2024	Stools	1684476	19	1758	30.68	100832	97.382	Ruminant	100	OXA193-WT	S		S		S	tet(O)	R		S		S
CNRCH-03948	ERS28317564	Campylobacter jejuni	98.52	ST-5484	CC-460	female	24	64210	25/09/2024	Stools	1774279	88	1828	29.59	161841	95.213	Poultry	100	OXA193-G57T	R	GyrA-T86I	R		S		S		S		S
CNRCH-03949	ERS28317565	Campylobacter jejuni	98.658	ST-51	CC-443	female	1	40280	26/09/2024	Stools	1625317	27	1687	30.48	Unknown	90.726	Poultry	100	OXA595-WT	S		S		S		S		S		S
CNRCH-03950	ERS28317566	Campylobacter jejuni	98.492	ST-61	CC-61	male	59	23250	17/09/2024	Stools	1609583	16	1662	31.69	74241	97.233	Ruminant	100	OXA193-WT	S		S		S		S		S		S
CNRCH-03951	ERS28317567	Campylobacter coli	99.045	ST-827	CC-828	female	16	30126	26/09/2024	Stools	1695960	24	1711	30.62	7873	93.568	Poultry	100	OXA193-WT	S	GyrA-T86I	R	23S-A2075G	R		S		S		S		ANT(6)-Ig
CNRCH-03952	ERS28317568	Campylobacter jejuni	99.03	ST-50	CC-21	male	36	59300	28/09/2024	Stools	1614787	24	1641	30.62	162686;162965	95.812	Poultry	100	OXA193-WT	S	GyrA-T86I	R		S	tet(O)	R		S		S
CNRCH-03953	ERS28317569	Campylobacter coli	97.81	ST-14987	CC-nd	male	64	32170	24/09/2024	Blood	1730189	33	1795	30.76	134709	39.192	Poultry	100	OXA193-G57T	R	GyrA-T86I	R	23S-A2075G	R	tet(O)	R		S		S
CNRCH-03955	ERS28317570	Campylobacter jejuni	98.448	ST-49	CC-49	male	48	25600	24/09/2024	Stools	1684811	26	1758	30.81	67938;99947	98.355	Poultry	100	OXA461-WT	S	GyrA-T86I	R		S		S		S		S
CNRCH-03956	ERS28317571	Campylobacter jejuni	99	ST-6089	CC-21	male	42	39230	28/09/2024	Stools	1730043	63	1789	30.19	21888	96.933	Poultry	100	OXA193-WT	S		S		S		S		S		S
CNRCH-03957	ERS28317572	Campylobacter jejuni	98.532	ST-10846	CC-353	male	64	14400	24/09/2024	Stools	1674425	31	1712	29.68	201439	93.119	Poultry	100	OXA193-G57T	R	GyrA-T86I	R		S	tet(O-32-O)	R		S		S
CNRCH-03958	ERS28317573	Campylobacter jejuni	99.022	ST-10298	CC-21	male	84	64000	26/09/2024	Stools	1716373	64	1771	29.8	136276	98.953	Ruminant	100	OXA193-WT	S	GyrA-T86I	R		S		S		S		S
CNRCH-03959	ERS28317574	Campylobacter coli	98.863	ST-14988	CC-828	female	72	80120	27/09/2024	Stools	1812689	29	1892	30.14	136909	40.239	Pig	100	OXA193-WT	S		S		S		S		S		S		ANT(6)-Ig
CNRCH-03960	ERS28317575	Campylobacter jejuni	98.962	ST-475	CC-48	female	71	65420	27/09/2024	Stools	1674954	26	1718	30.85	156149	99.402	Ruminant	100	OXA193-WT	S		S		S		S		S		S
CNRCH-03961	ERS28317576	Campylobacter jejuni	98.674	ST-51	CC-443	male	2	40000	27/09/2024	Stools	1624884	27	1684	29.81	Unknown	90.501	Poultry	100	OXA595-WT	S		S		S		S		S		S
CNRCH-03962	ERS28317577	Campylobacter jejuni	98.934	ST-917	CC-21	female	22	46120	25/09/2024	Stools	1700481	25	1774	29.48	70637	97.083	Ruminant	100	OXA193-G57T	R		S		S		S		S		S
CNRCH-03963	ERS28317578	Campylobacter jejuni	99.056	ST-3335	CC-206	male	27	28140	25/09/2024	Stools	1671265	26	1722	30.31	70682;71007	98.728	Poultry	100	OXA193-G57T	R	GyrA-T86I	R		S	tet(O-32-O)	R		S		S
CNRCH-03964	ERS28317579	Campylobacter jejuni	98.964	ST-475	CC-48	male	10	50000	26/09/2024	Stools	1673682	32	1713	30.47	156149	99.327	Ruminant	100	OXA193-WT	S		S		S		S		S		S
CNRCH-03965	ERS28317580	Campylobacter jejuni	98.945	ST-917	CC-21	female	71	40280	26/09/2024	Stools	1720889	50	1789	30.9	70637	97.083	Ruminant	100	OXA193-G57T	R		S		S		S		S		S
CNRCH-03966	ERS28317581	Campylobacter jejuni	99.03	ST-19	CC-21	male	1	45430	13/09/2024	Stools	1640861	31	1678	30.68	120355	99.177	Poultry	100	OXA193-WT	S	GyrA-T86I	R		S		S		S		S
CNRCH-03968	ERS28317582	Campylobacter jejuni	98.515	ST-10846	CC-353	male	21	67116	25/09/2024	Stools	1678219	28	1717	29.61	201439	93.119	Poultry	100	OXA193-G57T	R	GyrA-T86I	R		S	tet(O-32-O)	R		S		S
CNRCH-03969	ERS28317583	Campylobacter jejuni	98.673	ST-51	CC-443	female	60	46000	29/09/2024	Stools	1626188	26	1689	31.27	Unknown	90.202	Poultry	100	OXA595-WT	S		S		S		S		S		S
CNRCH-03970	ERS28317584	Campylobacter jejuni	98.904	ST-14922	CC-21	male	3	59125	30/09/2024	Stools	1670201	34	1707	29.71	8194	98.205	Poultry	100	OXA451-WT	S		S		S		S		S		S
CNRCH-03971	ERS28317585	Campylobacter jejuni	98.611	ST-14941	CC-353	female	26	88000	26/09/2024	Stools	1686124	37	1725	28.76	163910	91.025	Poultry	100	OXA193-G57T	R	GyrA-T86I	R		S	tet(O-32-O)	R		S		S
CNRCH-03972	ERS28317586	Campylobacter jejuni	98.941	ST-50	CC-21	male	6	42160	22/09/2024	Stools	1673183	35	1723	30.69	118052	97.532	Poultry	100	OXA193-WT	S	GyrA-T86I	R		S	tet(O-32-O)	R		S		S
CNRCH-03973	ERS28317587	Campylobacter jejuni	98.675	ST-51	CC-443	female	2	49300	29/09/2024	Stools	1625334	25	1686	30.04	Unknown	90.651	Poultry	100	OXA595-WT	S		S		S		S		S		S
CNRCH-03974	ERS28317588	Campylobacter jejuni	98.462	ST-49	CC-49	female	1	40990	26/09/2024	Stools	1605501	27	1644	29.81	79283	99.252	Poultry	100	OXA461-WT	S	GyrA-T86I	R		S		S		S		S
CNRCH-03975	ERS28317589	Campylobacter jejuni	98.509	ST-2844	CC-460	male	10	15250	02/10/2024	Stools	1780012	50	1841	28.44	173196	95.662	Poultry	100	Absent OXA	S		S		S		S		S		S
CNRCH-03977	ERS28317590	Campylobacter jejuni	98.966	ST-475	CC-48	female	6	25130	29/09/2024	Stools	1719773	33	1772	30.73	154265;154522	97.831	Ruminant	100	OXA193-WT	S		S		S		S		S		S
CNRCH-03978	ERS28317591	Campylobacter jejuni	98.513	ST-441	CC-nd	female	67	82130	02/10/2024	Stools	1628110	32	1654	31.25	193626	98.055	Poultry	100	OXA193-WT	S	GyrA-T86I	R		S	tet(O)	R		S		S
CNRCH-03980	ERS28317592	Campylobacter jejuni	98.063	ST-1013	CC-42	female	30	89290	23/09/2024	Stools	1660268	36	1720	31.97	102324;174672	93.194	Ruminant	100	Absent OXA	S	GyrA-T86I	R		S		S		S		S
CNRCH-03981	ERS28317593	Campylobacter fetus	99.785	n/a	n/a	male	90	69009	03/10/2024	Blood	1736505	51	1729	33.14	Unknown	3.74	Unknown		Absent OXA	S		S		S		S		S		S
CNRCH-03982	ERS28317594	Campylobacter coli	98.904	ST-1016	CC-828	male	44	64700	23/09/2024	Stools	1800250	68	1826	28.29	135612;173166	64.099	Pig	100	Absent OXA	S	GyrA-T86I	R	23S-A2075G	R	tet(O-32-O)	R		S		S		ANT(6)-Ig
CNRCH-03983	ERS28317595	Campylobacter jejuni	98.955	ST-14316	CC-21	male	28	25000	26/09/2024	Stools	1638972	24	1667	29.92	200714	97.233	Poultry	93.23	OXA61-G57T	R		S		S		S		S		S
CNRCH-03984	ERS28317596	Campylobacter jejuni	99.045	ST-10298	CC-21	male	76	56370	26/09/2024	Stools	1719110	51	1782	29.73	136276	98.803	Ruminant	100	OXA193-WT	S	GyrA-T86I	R		S		S		S		S
CNRCH-03985	ERS28317597	Campylobacter coli	98.955	ST-8195	CC-828	female	57	46100	27/09/2024	Stools	1683690	26	1721	32.88	195866	98.13	Poultry	100	OXA193-WT	S	GyrA-T86I	R		S	tet(O-32-O)	R		S		S		ANT(6)-If-aadE
CNRCH-03986	ERS28317598	Campylobacter jejuni	98.581	ST-6461	CC-353	male	0	44000	23/08/2024	Stools	1699467	42	1748	29.74	158472	88.856	Poultry	100	OXA193-G57T	R	GyrA-T86I	R	23S-A2075G	R	tet(O-32-O)	R		S		S
CNRCH-03987	ERS28317599	Campylobacter jejuni	98.391	ST-354	CC-354	male	82	69330	02/10/2024	Stools	1789981	45	1893	29.47	5106	97.981	Poultry	100	OXA460-WT	S	GyrA-T86I	R		S	tet(O)	R		S		S
CNRCH-03988	ERS28317600	Campylobacter jejuni	98.704	ST-51	CC-443	male	18	26200	04/10/2024	Stools	1626356	21	1689	30.62	Unknown	89.903	Poultry	100	OXA595-G57T	R		S		S		S		S		S
CNRCH-03989	ERS28317601	Campylobacter jejuni	99.206	ST-267	CC-283	male	17	37140	28/09/2024	Stools	1590255	28	1595	29.82	28201	97.233	Poultry	100	OXA193-WT	S		S		S		S		S		S
CNRCH-03990	ERS28317602	Campylobacter jejuni	99.094	ST-53	CC-21	female	7	64110	05/10/2024	Stools	1699322	36	1775	29.19	155434	99.028	Ruminant	100	OXA611-WT	S	GyrA-T86I	R		S	tet(O)	R		S		S
CNRCH-03991	ERS28317603	Campylobacter jejuni	98.437	ST-354	CC-354	male	5	64490	01/10/2024	Stools	1701104	42	1756	30.45	201474	94.465	Poultry	100	OXA460-WT	S	GyrA-T86I	R		S	tet(O)	R		S		S
CNRCH-03992	ERS28317604	Campylobacter coli	98.974	ST-1770	CC-828	female	40	54420	01/10/2024	Blood	1671996	32	1689	32.66	196779	69.409	Poultry	100	Absent OXA	S	GyrA-T86I	R		S	tet(O-32-O)	R		S		S
CNRCH-03993	ERS28317605	Campylobacter jejuni	98.87	ST-6175	CC-21	male	46	64800	01/10/2024	Stools	1721174	39	1787	29.31	162600	99.102	Poultry	100	OXA193-G58T	R	GyrA-T86I	R		S	tet(O)	R		S		S
CNRCH-03994	ERS28317606	Campylobacter jejuni	99.085	ST-19	CC-21	female	1	54370	03/10/2024	Stools	1690170	35	1775	30.49	55494	98.13	Poultry	100	OXA193-WT	S		S		S		S		S		S
CNRCH-03995	ERS28317607	Campylobacter jejuni	97.946	ST-6532	CC-42	male	90	69380	24/09/2024	Stools	1616304	31	1648	31.45	35104	96.41	Ruminant	100	Absent OXA	S	GyrA-T86I	R		S	tet(O-32-O)	R		S		S		ANT(6)-If-aadE
CNRCH-03996	ERS28317608	Campylobacter jejuni	99.141	ST-53	CC-21	male	74	49120	04/10/2024	Stools	1701334	36	1774	29.83	155434	98.953	Ruminant	100	OXA611-WT	S	GyrA-T86I	R		S	tet(O)	R		S		S
CNRCH-03997	ERS28317609	Campylobacter coli	98.921	ST-8195	CC-828	male	41	27400	03/10/2024	Stools	1646325	27	1675	33.52	193529;194241	97.083	Poultry	100	OXA193-G57T	R	GyrA-T86I	R		S	tet(O-32-O)	R		S		S		ANT(6)-If-aadE
CNRCH-03998	ERS28317610	Campylobacter jejuni	99.062	ST-1039	CC-nd	male	17	62720	04/10/2024	Stools	1719025	29	1781	29.62	138068	94.615	Poultry	83.37	OXA193-WT	S	GyrA-T86I	R		S		S		S		S
CNRCH-03999	ERS28317611	Campylobacter jejuni	97.916	ST-6532	CC-42	male	33	77500	03/10/2024	Stools	1637492	30	1678	31.63	199430	96.634	Ruminant	100	Absent OXA	S	GyrA-T86I	R		S	tet(O-32-O)	R		S		S		ANT(6)-If-aadE
CNRCH-04000	ERS28317612	Campylobacter jejuni	98.341	ST-1044	CC-658	male	32	76580	16/09/2024	Stools	1606651	28	1640	31.14	85026	97.382	Poultry	100	OXA193-WT	S		S		S		S		S		S
CNRCH-04001	ERS28317613	Campylobacter coli	99.123	ST-825	CC-828	male	69	67310	28/09/2024	Stools	1655300	33	1659	31.18	192707	91.698	Poultry	100	OXA594-G57T	R	GyrA-T86I	R		S	tet(O)	R		S		S
CNRCH-04002	ERS28317614	Campylobacter jejuni	99.025	ST-50	CC-21	male	2	70200	05/10/2024	Stools	1712260	45	1777	30.33	198856	99.028	Poultry	100	OXA193-WT	S	GyrA-T86I	R		S	tet(O)	R		S		S
CNRCH-04004	ERS28317615	Campylobacter jejuni	98.701	ST-51	CC-443	female	31	14000	03/10/2024	Stools	1629707	19	1689	31.21	Unknown	90.726	Poultry	100	OXA595-WT	S		S		S		S		S		S
CNRCH-04005	ERS28317616	Campylobacter jejuni	98.512	ST-904	CC-607	female	67	54130	30/09/2024	Blood	1788951	41	1869	28.37	173633	96.485	Poultry	100	OXA184-PROM2024	R	GyrA-T86I	R		S	tet(O)	R		S		S
CNRCH-04006	ERS28317617	Campylobacter jejuni	98.922	ST-48	CC-48	male	12	14310	30/09/2024	Stools	1638359	27	1668	30.96	102308	99.102	Ruminant	72.23	OXA61-WT	S		S		S		S		S		S
CNRCH-04007	ERS28317618	Campylobacter jejuni	98.995	ST-122	CC-206	male	22	64500	02/10/2024	Stools	1679640	26	1725	31.35	190723	99.177	Ruminant	100	OXA193-G57T	R	GyrA-T86I	R		S	tet(O-32-O)	R		S		S
CNRCH-04008	ERS28317619	Campylobacter jejuni	98.477	ST-10846	CC-353	female	8	64121	03/10/2024	Stools	1734127	41	1776	29.1	174192	98.579	Poultry	100	OXA193-G57T	R	GyrA-T86I	R		S	tet(O-32-O)	R		S		S
CNRCH-04009	ERS28317620	Campylobacter jejuni	99.139	ST-53	CC-21	male	24	40260	02/10/2024	Stools	1700159	35	1773	29.86	155434	99.102	Ruminant	100	OXA611-WT	S	GyrA-T86I	R		S	tet(O)	R		S		S
CNRCH-04010	ERS28317621	Campylobacter jejuni	98.926	ST-48	CC-48	female	68	15250	01/10/2024	Stools	1643979	23	1669	30.52	64676	98.654	Unknown		OXA61-G57T	R	GyrA-T86I	R		S	tet(O)	R		S		S
CNRCH-04011	ERS28317622	Campylobacter jejuni	98.692	ST-51	CC-443	female	26	35610	30/09/2024	Stools	1626392	25	1690	31.4	Unknown	90.726	Poultry	100	OXA595-WT	S		S		S		S		S		S
CNRCH-04012	ERS28317623	Campylobacter jejuni	98.92	ST-10685	CC-21	male	29	95130	03/10/2024	Stools	1664190	23	1721	30.43	70634	97.382	Ruminant	100	OXA193-G57T	R		S		S		S		S		S
CNRCH-04013	ERS28317624	Campylobacter jejuni	97.945	ST-6532	CC-42	male	78	59322	08/10/2024	Stools	1630392	30	1658	31.67	18894;35104	95.662	Ruminant	100	Absent OXA	S	GyrA-T86I	R		S	tet(O-32-O)	R		S		S		ANT(6)-If-aadE
CNRCH-04014	ERS28317625	Campylobacter jejuni	98.441	ST-161	CC-52	female	68	59200	30/09/2024	Stools	1768002	41	1838	28.54	Unknown	91.324	Poultry	100	OXA193-WT	S	GyrA-T86I	R		S		S		S		S
CNRCH-04015	ERS28317626	Campylobacter jejuni	99.066	ST-19	CC-21	male	9	22330	06/10/2024	Stools	1649196	31	1708	31.13	Unknown	98.953	Poultry	100	OXA193-WT	S	GyrA-T86I	R		S		S		S		S
CNRCH-04016	ERS28317627	Campylobacter jejuni	98.817	ST-806	CC-21	male	8	25870	01/10/2024	Stools	1726302	35	1804	30.2	99781	98.803	Ruminant	100	OXA193-WT	S	GyrA-T86I	R		S	tet(O)	R		S		S
CNRCH-04017	ERS28317628	Campylobacter jejuni	99.051	ST-53	CC-21	male	16	65260	05/10/2024	Stools	1699971	39	1773	29.72	155434	99.028	Ruminant	100	OXA611-WT	S	GyrA-T86I	R		S	tet(O)	R		S		S
CNRCH-04018	ERS28317629	Campylobacter jejuni	98.995	ST-122	CC-206	female	6	13750	07/10/2024	Stools	1679494	26	1726	30.46	190723	99.102	Ruminant	100	OXA193-G57T	R	GyrA-T86I	R		S	tet(O-32-O)	R		S		S
CNRCH-04019	ERS28317630	Campylobacter jejuni	98.585	ST-52	CC-52	male	76	76530	08/10/2024	Stools	1633451	28	1676	30.79	185920	97.906	Poultry	100	OXA603-WT	S	GyrA-T86I	R		S		S		S		S
CNRCH-04020	ERS28317631	Campylobacter jejuni	99.121	ST-19	CC-21	female	1	69170	04/10/2024	Stools	1647818	41	1705	30.24	35227	99.102	Poultry	100	OXA193-WT	S	GyrA-T86I	R		S		S		S		S
CNRCH-04021	ERS28317632	Campylobacter jejuni	98.946	ST-6089	CC-21	male	4	38510	30/09/2024	Stools	1722623	74	1774	30.2	21888	96.859	Poultry	100	OXA193-WT	S		S		S		S		S		S
CNRCH-04022	ERS28317633	Campylobacter coli	98.967	ST-1770	CC-828	female	1	67230	08/10/2024	Stools	1670982	35	1694	32.31	196779	69.409	Poultry	100	Absent OXA	S	GyrA-T86I	R		S	tet(O-32-O)	R		S		S
CNRCH-04023	ERS28317634	Campylobacter jejuni	99.089	ST-11389	CC-21	male	36	95110	08/10/2024	Stools	1671016	42	1735	30.31	120355	98.579	Poultry	100	OXA193-WT	S	GyrA-T86I	R		S		S		S		S
CNRCH-04024	ERS28317635	Campylobacter jejuni	99.051	ST-45	CC-45	male	67	70150	13/10/2024	Stools	1597009	36	1604	29.69	67951;89926	98.728	Poultry	100	OXA193-WT	S		S		S		S		S		S
CNRCH-04025	ERS28317636	Campylobacter coli	98.951	ST-1628	CC-828	female	74	15120	18/10/2024	Stools	1647187	27	1680	33.26	195866	96.185	Poultry	100	OXA193-WT	S	GyrA-T86I	R		S	tet(O-32-O)	R		S		S		ANT(6)-If-aadE
CNRCH-04026	ERS28317637	Campylobacter jejuni	99.09	ST-50	CC-21	female	21	79180	08/10/2024	Stools	1646421	25	1697	30.84	173829	97.307	Poultry	100	OXA193-G57T	R	GyrA-T86I	R		S	tet(O)	R		S		S
CNRCH-04028	ERS28317638	Campylobacter jejuni	98.703	ST-51	CC-443	male	15	38290	07/09/2024	Stools	1627079	25	1690	31.48	140400	90.8	Poultry	100	OXA595-WT	S		S		S		S		S		S
CNRCH-04029	ERS28317639	Campylobacter jejuni	98.485	ST-6461	CC-353	female	28	76320	10/10/2024	Stools	1688596	41	1728	29.12	158472	93.942	Poultry	100	OXA193-G57T	R	GyrA-T86I	R		S	tet(O-32-O)	R		S		S
CNRCH-04030	ERS28317640	Campylobacter jejuni	98.865	ST-6175	CC-21	male	12	87200	09/10/2024	Stools	1720414	38	1786	29.34	162600	99.102	Poultry	86	OXA193-G58T	R	GyrA-T86I	R		S	tet(O)	R		S		S
CNRCH-04031	ERS28317641	Campylobacter jejuni	98.064	ST-22	CC-22	female	50	38260	03/10/2024	Stools	1733072	30	1790	30.6	68409;78077	96.933	Ruminant	99.07	OXA597-WT	S		S		S		S		S		S
CNRCH-04032	ERS28317642	Campylobacter coli	98.986	ST-1770	CC-828	male	10	93190	11/10/2024	Stools	1823840	54	1867	29.76	122788;164945	90.501	Poultry	100	OXA193-G57T	R	GyrA-T86I	R	erm(B)	R	tet(O-M-O)	R		S		S		ANT(6)-If-aadE	ANT(9)-Ic-aad9
CNRCH-04033	ERS28317643	Campylobacter jejuni	98.93	ST-48	CC-48	male	3	6250	05/10/2024	Stools	1681740	33	1719	30.91	64756	94.54	Ruminant	100	OXA61-G57T	R	GyrA-T86I	R		S	tet(O)	R		S		S
CNRCH-04034	ERS28317644	Campylobacter jejuni	98.964	ST-475	CC-48	female	4	69210	06/10/2024	Stools	1671595	31	1711	30.19	156149;156159	99.102	Ruminant	100	OXA193-WT	S		S		S		S		S		S
CNRCH-04035	ERS28317645	Campylobacter jejuni	98.62	ST-51	CC-443	male	23	59420	09/10/2024	Stools	1629340	24	1691	30.83	160615	92.67	Poultry	100	OXA193-G57T	R		S		S		S		S		S
CNRCH-04036	ERS28317646	Campylobacter jejuni	99.112	ST-19	CC-21	male	8	69270	09/10/2024	Stools	1647242	39	1709	30.23	Unknown	98.803	Poultry	100	OXA193-WT	S	GyrA-T86I	R		S		S		S		S
CNRCH-04037	ERS28317647	Campylobacter coli	98.88	ST-8195	CC-828	female	69	67111	05/10/2024	Stools	1715331	28	1774	32.96	195866	95.587	Poultry	100	OXA193-WT	S	GyrA-T86I	R		S	tet(O-32-O)	R		S		S		ANT(6)-If-aadE
CNRCH-04038	ERS28317648	Campylobacter jejuni	98.997	ST-122	CC-206	male	22	69001	27/09/2024	Stools	1679856	24	1726	30.46	190723	99.177	Ruminant	100	OXA193-G57T	R	GyrA-T86I	R		S	tet(O-32-O)	R		S		S
CNRCH-04039	ERS28317649	Campylobacter jejuni	98.957	ST-475	CC-48	male	24	56620	14/10/2024	Stools	1692364	46	1735	29.87	156149;156160	98.803	Ruminant	100	OXA193-WT	S		S		S		S		S		S
CNRCH-04040	ERS28317650	Campylobacter coli	98.943	ST-1016	CC-828	male	77	46100	14/10/2024	Stools	1659293	28	1679	31.68	135503	79.058	Pig	100	Absent OXA	S	GyrA-T86I	R		S	tet(O-32-O)	R		S		S		ANT(6)-Ig
CNRCH-04041	ERS28317651	Campylobacter jejuni	98.673	ST-51	CC-443	female	69	67340	08/10/2024	Stools	1625476	26	1686	30.77	140400	89.903	Poultry	100	OXA595-G57T	R		S		S		S		S		S
CNRCH-04042	ERS28317652	Campylobacter jejuni	98.475	ST-2254	CC-257	female	11	38690	02/10/2024	Stools	1654610	24	1739	33.25	62434	96.335	Poultry	100	OXA184-PROM2024	R	GyrA-T86I	R		S	tet(O)	R		S		S
CNRCH-04043	ERS28317653	Campylobacter jejuni	98.445	ST-354	CC-354	female	3	38110	01/10/2024	Stools	1791403	56	1893	29.11	5106	98.13	Poultry	100	OXA460-WT	S	GyrA-T86I	R		S	tet(O)	R		S		S
CNRCH-04045	ERS28317654	Campylobacter jejuni	98.02	ST-22	CC-22	female	25	45210	09/10/2024	Stools	1610763	32	1610	30.59	75167	97.233	Ruminant	97.5	OXA193-WT	S		S		S		S		S		S
CNRCH-04046	ERS28317655	Campylobacter jejuni	98.986	ST-475	CC-48	male	1	12600	10/10/2024	Stools	1722673	31	1773	30.26	156149	98.953	Ruminant	100	OXA193-WT	S		S		S		S		S		S
CNRCH-04047	ERS28317656	Campylobacter jejuni	99.06	ST-7436	CC-21	male	19	78150	12/10/2024	Stools	1764495	56	1823	28.48	13791	97.083	Ruminant	100	OXA193-G57T	R	GyrA-T86I	R		S		S		S		S
CNRCH-04048	ERS28317657	Campylobacter jejuni	98.45	ST-49	CC-49	male	54	23270	11/10/2024	Stools	1669404	39	1740	30.21	170;34246	97.756	Poultry	100	OXA461-WT	S	GyrA-T86I	R		S		S		S		S
CNRCH-04049	ERS28317658	Campylobacter jejuni	98.832	ST-206	CC-206	male	88	13600	06/10/2024	Stools	1667446	24	1728	30	117925;137958	98.504	Ruminant	100	OXA193-WT	S		S		S		S		S		S
CNRCH-04050	ERS28317659	Campylobacter jejuni	98.505	ST-4056	CC-607	male	13	64170	09/10/2024	Stools	1834568	54	1963	29.37	157174	84.069	Poultry	100	OXA595-G57T	R		S		S		S		S		S
CNRCH-04051	ERS28317660	Campylobacter jejuni	98.522	ST-441	CC-nd	female	78	46330	13/10/2024	Stools	1628755	26	1654	29.96	Unknown	97.831	Poultry	100	OXA193-WT	S	GyrA-T86I	R		S	tet(O)	R		S		S
CNRCH-04052	ERS28317661	Campylobacter jejuni	99.08	ST-1039	CC-nd	male	2	56400	05/10/2024	Stools	1679816	29	1720	30.1	138068	94.615	Poultry	82.53	OXA193-WT	S	GyrA-T86I	R		S		S		S		S
CNRCH-04053	ERS28317662	Campylobacter jejuni	98.888	ST-48	CC-48	female	33	53100	14/10/2024	Stools	1647282	23	1677	30.61	121397	95.512	Unknown		OXA61-G57T	R		S		S	tet(O)	R		S		S
CNRCH-04054	ERS28317663	Campylobacter jejuni	98.484	ST-61	CC-61	female	23	53100	15/10/2024	Stools	1693589	17	1783	31.47	78008	97.307	Ruminant	100	OXA193-WT	S		S		S		S		S		S
CNRCH-04055	ERS28317664	Campylobacter jejuni	98.863	ST-48	CC-48	male	67	53120	14/10/2024	Stools	1647116	24	1676	30.42	121397	95.512	Poultry	80.77	OXA61-G57T	R		S		S	tet(O)	R		S		S
CNRCH-04056	ERS28317665	Campylobacter jejuni	99.072	ST-50	CC-21	male	0	54220	10/10/2024	Stools	1682521	38	1729	29.97	201422	99.028	Poultry	100	OXA193-WT	S	GyrA-T86I	R		S	tet(O)	R		S		S
CNRCH-04057	ERS28317666	Campylobacter jejuni	98.566	ST-2274	CC-nd	female	30	95130	07/10/2024	Stools	1789338	54	1896	29.06	196134	98.205	Poultry	100	OXA193-WT	S	GyrA-T86I	R		S	tet(O)	R		S		S
CNRCH-04058	ERS28317667	Campylobacter jejuni	99.026	ST-122	CC-206	female	0	34130	05/10/2024	Stools	1679983	25	1725	30.72	190739	98.13	Ruminant	100	OXA606-WT	S	GyrA-T86I	R		S	tet(O-32-O)	R		S		S
CNRCH-04059	ERS28317668	Campylobacter jejuni	98.975	ST-19	CC-21	female	78	72000	11/10/2024	Stools	1699811	56	1758	30.43	120355	98.878	Poultry	100	OXA193-WT	S	GyrA-T86I	R		S		S		S		S
CNRCH-04060	ERS28317669	Campylobacter jejuni	98.663	ST-51	CC-443	male	2	97412	08/10/2024	Stools	1664426	22	1742	30.32	54836	98.429	Poultry	100	OXA184-PROM2024	R		S		S		S		S		S
CNRCH-04061	ERS28317670	Campylobacter jejuni	98.969	ST-475	CC-48	female	13	13600	06/10/2024	Stools	1674198	22	1716	31.09	156149	99.252	Ruminant	100	OXA193-WT	S		S		S		S		S		S
CNRCH-04062	ERS28317671	Campylobacter coli	98.959	ST-1770	CC-828	male	10	27700	10/10/2024	Stools	1712473	28	1751	32.89	196779	69.334	Poultry	100	Absent OXA	S	GyrA-T86I	R		S	tet(O-32-O)	R		S		S
CNRCH-04063	ERS28317672	Campylobacter jejuni	99.041	ST-122	CC-206	female	28	56400	07/10/2024	Stools	1717602	27	1773	30.04	190739	98.504	Ruminant	100	OXA193-WT	S	GyrA-T86I	R		S	tet(O-32-O)	R		S		S
CNRCH-04064	ERS28317673	Campylobacter jejuni	97.934	ST-587	CC-362	female	80	15120	18/10/2024	Stools	1590886	32	1628	30.31	158012	96.634	Environment	100	OXA193-WT	S		S		S		S		S		S
CNRCH-04065	ERS28317674	Campylobacter jejuni	98.931	ST-19	CC-21	male	74	62780	11/10/2024	Stools	1750618	75	1808	30.59	137929	98.953	Poultry	100	OXA193-G57T	R	GyrA-T86I	R		S		S		S		S
CNRCH-04066	ERS28317675	Campylobacter jejuni	99.247	ST-8549	CC-45	female	28	59231	12/10/2024	Stools	1599756	23	1608	29.91	Unknown	97.906	Poultry	100	OXA193-WT	S		S		S		S		S		S
CNRCH-04067	ERS28317676	Campylobacter jejuni	99.025	ST-572	CC-206	female	19	67000	07/10/2024	Stools	1679594	30	1724	32.13	83368	97.083	Poultry	100	OXA193-WT	S	GyrA-T86I	R		S	tet(O-32-O)	R		S		S		ANT(6)-If-aadE
CNRCH-04068	ERS28317677	Campylobacter jejuni	98.693	ST-51	CC-443	female	24	56190	04/10/2024	Stools	1630650	18	1690	30.67	140400	90.726	Poultry	100	OXA595-WT	S		S		S		S		S		S
CNRCH-04069	ERS28317678	Campylobacter coli	98.921	ST-8195	CC-828	female	69	13400	23/09/2024	Stools	1646608	27	1677	32.96	193529	97.083	Poultry	100	OXA193-G57T	R	GyrA-T86I	R		S	tet(O-32-O)	R		S		S		ANT(6)-If-aadE
CNRCH-04070	ERS28317679	Campylobacter fetus	99.524	n/a	n/a	female	42	94100	03/10/2024	Blood	1749923	43	1803	33.05	Unknown	3.74	Unknown		Absent OXA	S		S		S		S		S		S
CNRCH-04071	ERS28317680	Campylobacter coli	99.084	ST-832	CC-828	male	66	64400	07/10/2024	Stools	1697631	39	1740	31.51	195002	73.598	Poultry	100	Absent OXA	S		S		S	tet(O)	R		S		S
CNRCH-04072	ERS28317681	Campylobacter jejuni	98.574	ST-14488	CC-353	male	12	59910	08/10/2024	Stools	1690728	44	1750	29.32	119588	89.155	Poultry	100	OXA193-G57T	R	GyrA-T86I	R		S	tet(O-32-O)	R		S		S	APH(3')-IIIa	ANT(6)-Ia
CNRCH-04073	ERS28317682	Campylobacter coli	98.864	ST-827	CC-828	male	24	92240	10/10/2024	Stools	1864136	28	1938	30.79	7873	91.997	Poultry	100	OXA193-G57T	R	GyrA-T86I	R		S	tet(O)	R	APH(2'')-Ii1	R		S	APH(3')-IIIa	ANT(6)-Ig
CNRCH-04074	ERS28317683	Campylobacter jejuni	98.797	ST-206	CC-206	male	74	30000	19/10/2024	Stools	1775153	29	1863	31.1	134899;136190	94.914	Ruminant	100	OXA193-WT	S		S		S	tet(O)	R		S		S
CNRCH-04075	ERS28317684	Campylobacter jejuni	98.939	ST-48	CC-48	male	28	24200	18/04/2024	Stools	1675244	23	1708	29.96	30860	98.355	Unknown		OXA61-G57T	R		S		S		S		S		S
CNRCH-04076	ERS28317685	Campylobacter jejuni	98.729	ST-7041	CC-21	male	61	24100	25/06/2024	Stools	1764270	31	1851	29.19	192568	98.803	Ruminant	100	OXA193-WT	S	GyrA-T86I	R		S	tet(O)	R		S		S
CNRCH-04077	ERS28317686	Campylobacter jejuni	99.062	ST-50	CC-21	male	42	30100	17/10/2024	Stools	1681387	38	1728	30.21	201422	99.028	Poultry	100	OXA193-WT	S	GyrA-T86I	R		S	tet(O)	R		S		S
CNRCH-04078	ERS28317687	Campylobacter coli	99.259	ST-872	CC-828	female	22	59960	18/10/2024	Stools	1748086	36	1792	30.78	193351	96.26	Poultry	100	OXA489-G57T	R	GyrA-T86I	R	23S-A2075G	R	tet(O)	R		S		S		ANT(6)-If-aadE	ANT(9)-Ic-aad9
CNRCH-04079	ERS28317688	Campylobacter jejuni	98.603	ST-51	CC-443	female	76	50500	21/10/2024	Stools	1621055	29	1683	29.66	Unknown	90.651	Poultry	100	OXA595-WT	S		S		S		S		S		S
CNRCH-04080	ERS28317689	Campylobacter jejuni	99.272	ST-45	CC-45	male	88	23380	16/10/2024	Stools	1636839	44	1663	30.52	26761	98.13	Poultry	100	OXA184-PROM2024	R		S		S		S		S		S
CNRCH-04081	ERS28317690	Campylobacter jejuni	98.971	ST-14316	CC-21	male	10	69830	11/10/2024	Stools	1639547	24	1670	30.5	200714	97.233	Ruminant	78.93	OXA61-G57T	R		S		S		S		S		S
CNRCH-04082	ERS28317691	Campylobacter jejuni	98.92	ST-48	CC-48	female	24	64660	18/10/2024	Stools	1675901	26	1711	29.31	136181	95.737	Unknown		OXA61-G57T	R		S		S		S		S		S
CNRCH-04083	ERS28317692	Campylobacter jejuni	99.031	ST-122	CC-206	female	22	40300	15/10/2024	Stools	1689425	38	1739	29.47	190739	98.579	Ruminant	100	OXA193-WT	S	GyrA-T86I	R		S	tet(O-32-O)	R		S		S
CNRCH-04084	ERS28317693	Campylobacter jejuni	99.122	ST-19	CC-21	male	12	24400	22/08/2024	Stools	1648843	36	1704	31.19	35227	99.102	Poultry	100	OXA193-WT	S	GyrA-T86I	R		S		S		S		S
CNRCH-04085	ERS28317694	Campylobacter jejuni	99.104	ST-21	CC-21	male	64	14000	15/10/2024	Stools	1661154	35	1708	29.94	79739	99.102	Ruminant	100	OXA193-WT	S	GyrA-T86I	R		S	tet(O)	R		S		S
CNRCH-04086	ERS28317695	Campylobacter jejuni	98.044	ST-42	CC-42	female	34	15130	16/10/2024	Stools	1665401	27	1716	31.3	174672	97.307	Ruminant	100	Absent OXA	S	GyrA-T86I	R		S		S		S		S
CNRCH-04088	ERS28317696	Campylobacter jejuni	98.658	ST-51	CC-443	female	25	59960	15/10/2024	Stools	1623217	23	1687	31.48	161643	97.008	Poultry	100	OXA184-PROM2024	R	GyrA-T86I	R		S		S		S		S
CNRCH-04089	ERS28317697	Campylobacter jejuni	98.49	ST-49	CC-49	female	62	64990	17/10/2024	Stools	1637829	25	1698	29.88	101140	99.177	Poultry	100	OXA461-G57T	R	GyrA-T86I	R		S		S		S		S
CNRCH-04090	ERS28317698	Campylobacter coli	99.087	ST-825	CC-828	female	55	37210	18/10/2024	Stools	1653018	24	1673	32.29	21126	93.119	Poultry	100	Absent OXA	S	GyrA-T86I	R		S	tet(O-32-O)	R		S		S
CNRCH-04091	ERS28317699	Campylobacter jejuni	98.961	ST-475	CC-48	male	22	15220	14/10/2024	Stools	1671713	32	1710	30.72	156149	99.402	Ruminant	100	OXA193-WT	S		S		S		S		S		S
CNRCH-04092	ERS28317700	Campylobacter jejuni	98.997	ST-21	CC-21	male	17	64990	18/10/2024	Stools	1623641	46	1657	31.3	48427	98.055	Ruminant	100	OXA193-G57T	R	GyrA-T86I	R		S	tet(O)	R		S		S
CNRCH-04093	ERS28317701	Campylobacter jejuni	98.522	ST-14929	CC-353	male	61	55700	12/10/2024	Blood	1695158	39	1742	29.15	173640	95.213	Poultry	100	OXA193-G57T	R	GyrA-T86I	R		S	tet(O-32-O)	R		S		S
CNRCH-04094	ERS28317702	Campylobacter jejuni	98.006	ST-22	CC-22	female	90	47300	23/02/2024	Stools	1678134	36	1699	30.58	81330	97.532	Ruminant	97.63	OXA193-WT	S		S		S		S		S		S
CNRCH-04095	ERS28317703	Campylobacter jejuni	98.938	ST-11	CC-45	male	70	62990	11/10/2024	Stools	1641168	33	1676	29.52	66071	97.083	Poultry	100	OXA447-WT	S		S		S		S		S		S
CNRCH-04096	ERS28317704	Campylobacter jejuni	98.982	ST-6175	CC-21	male	3	70300	12/10/2024	Stools	1751072	73	1803	29.63	Unknown	98.28	Poultry	100	OXA193-WT	S	GyrA-T86I	R		S	tet(O)	R		S		S
CNRCH-04097	ERS28317705	Campylobacter jejuni	98.531	ST-4056	CC-607	female	37	15200	11/10/2024	Stools	1798646	64	1906	29.22	157174	84.667	Poultry	100	Absent OXA	S		S		S		S		S		S
CNRCH-04098	ERS28317706	Campylobacter coli	98.887	ST-8195	CC-828	male	17	2400	23/08/2024	Stools	1649925	29	1682	31.17	195866	97.008	Poultry	100	OXA193-WT	S	GyrA-T86I	R		S	tet(O-32-O)	R		S		S
CNRCH-04099	ERS28317707	Campylobacter coli	98.915	ST-14989	CC-828	male	1	31200	02/10/2024	Stools	1714852	27	1764	30.96	163315	56.844	Pig	100	Absent OXA	S	GyrA-T86I	R	23S-A2075G	R	tet(O-M-O)	R		S		S
CNRCH-04100	ERS28317708	Campylobacter coli	99.054	ST-1587	CC-828	female	52	79360	16/10/2024	Stools	1730421	38	1805	30.79	Unknown	46.298	Poultry	100	OXA193-G57T	R	GyrA-T86I	R	23S-A2075G; erm(A)	R	tet(O-32-O)	R		S		S	APH(3')-IIIa	ANT(6)-Ia
CNRCH-04101	ERS28317709	Campylobacter jejuni	98.585	ST-441	CC-nd	male	67	22570	14/10/2024	Stools	1629214	29	1660	30.31	196128	98.803	Poultry	100	OXA193-G57T	R	GyrA-T86I	R		S	tet(O)	R		S		S
CNRCH-04102	ERS28317710	Campylobacter jejuni	98.543	ST-257	CC-257	male	22	24000	21/05/2024	Stools	1679312	24	1754	30.33	47903	98.654	Poultry	100	OXA461-WT	S		S		S		S		S		S
CNRCH-04103	ERS28317711	Campylobacter jejuni	98.511	ST-10846	CC-353	male	53	53150	21/10/2024	Stools	1716721	33	1771	30.18	201439	93.119	Poultry	100	OXA193-G57T	R	GyrA-T86I	R		S	tet(O-32-O)	R		S		S
CNRCH-04104	ERS28317712	Campylobacter jejuni	98.969	ST-50	CC-21	male	88	56270	22/10/2024	Stools	1622699	36	1664	29.94	294	95.587	Poultry	100	OXA193-WT	S		S		S		S		S		S
CNRCH-04105	ERS28317713	Campylobacter jejuni	98.934	ST-48	CC-48	female	18	15250	17/10/2024	Stools	1637930	24	1668	30.88	43793	98.205	Unknown		OXA61-G57T	R		S		S		S		S		S
CNRCH-04106	ERS28317714	Campylobacter jejuni	98.441	ST-61	CC-61	male	81	7200	18/10/2024	Stools	1652270	19	1719	32.84	102206	98.953	Ruminant	100	OXA193-WT	S		S		S	tet(O)	R		S		S
CNRCH-04107	ERS28317715	Campylobacter jejuni	98.942	ST-50	CC-21	female	5	24100	04/06/2024	Stools	1612359	31	1642	30.32	160511	94.465	Poultry	100	OXA193-WT	S	GyrA-T86I	R		S	tet(O)	R		S		S
CNRCH-04108	ERS28317716	Campylobacter jejuni	98.573	ST-52	CC-52	female	87	72170	09/10/2024	Stools	1627988	28	1671	31.04	185911	99.476	Poultry	100	OXA603-WT	S	GyrA-T86I	R		S		S		S		S
CNRCH-04109	ERS28317717	Campylobacter coli	98.844	ST-1545	CC-828	male	16	24100	19/06/2024	Stools	1800463	76	1830	28.97	58222;159337	63.949	Pig	100	Absent OXA	S	GyrA-T86I	R		S	tet(O)	R		S		S		ANT(6)-Ig
CNRCH-04110	ERS28317718	Campylobacter jejuni	97.935	ST-6532	CC-42	male	68	59910	17/10/2024	Stools	1594292	26	1614	32.23	199430	96.933	Ruminant	100	Absent OXA	S	GyrA-T86I	R		S	tet(O-32-O)	R		S		S		ANT(6)-If-aadE
CNRCH-04111	ERS28317719	Campylobacter jejuni	99.061	ST-7436	CC-21	female	68	65100	16/10/2024	Stools	1656860	35	1714	29.91	13791	97.233	Ruminant	100	OXA193-G57T	R	GyrA-T86I	R		S		S		S		S
CNRCH-04112	ERS28317720	Campylobacter coli	99.392	ST-4709	CC-828	female	81	87360	18/10/2024	Stools	1681586	34	1729	30.68	158234	98.13	Poultry	100	OXA578-WT	S		S		S		S		S		S
CNRCH-04113	ERS28317721	Campylobacter jejuni	98.473	ST-49	CC-49	female	16	46100	29/10/2024	Stools	1641755	33	1701	29.91	67938;99947	98.205	Poultry	100	OXA461-WT	S	GyrA-T86I	R		S		S		S		S
CNRCH-04115	ERS28317722	Campylobacter jejuni	98.955	ST-21	CC-21	female	39	24000	20/08/2024	Stools	1750184	35	1835	29.43	9212	97.008	Ruminant	100	OXA193-WT	S		S		S		S		S		S
CNRCH-04116	ERS28317723	Campylobacter jejuni	98.996	ST-11328	CC-48	male	25	75009	25/10/2024	Stools	1638596	25	1665	30.84	30860;137752	97.083	Ruminant	79.33	OXA61-G57T	R		S		S		S		S		S
CNRCH-04117	ERS28317724	Campylobacter jejuni	98.453	ST-49	CC-49	female	81	30200	21/10/2024	Stools	1709401	39	1786	30.08	67938;99947	98.13	Poultry	100	OXA461-WT	S	GyrA-T86I	R		S		S		S		S
CNRCH-04118	ERS28317725	Campylobacter coli	99.033	ST-827	CC-828	male	52	69390	17/10/2024	Stools	1644114	32	1666	31.59	2347	92.67	Poultry	100	OXA489-WT	S		S		S	tet(O-32-O)	R		S		S		ANT(6)-If-aadE
CNRCH-04119	ERS28317726	Campylobacter jejuni	98.64	ST-305	CC-574	male	59	51460	05/10/2024	Stools	1701158	56	1769	30.75	162194	97.681	Poultry	100	OXA193-WT	S	GyrA-T86I	R		S		S		S		S
CNRCH-04120	ERS28317727	Campylobacter coli	99.07	ST-902	CC-828	male	5	51000	11/09/2024	Stools	1706925	35	1749	31.23	161796	61.855	Poultry	100	OXA193-G57T	R	GyrA-T86I	R	23S-A2075G	R	tet(O)	R		S		S	APH(3')-IIIa	ANT(6)-Ia
CNRCH-04121	ERS28317728	Campylobacter jejuni	98.682	ST-4720	CC-443	male	44	64121	22/10/2024	Stools	1625774	27	1686	30.37	140400	89.529	Poultry	100	OXA595-WT	S		S		S		S		S		S
CNRCH-04122	ERS28317729	Campylobacter jejuni	98.921	ST-48	CC-48	female	3	64990	14/10/2024	Stools	1637656	33	1673	31.3	82246	94.914	Ruminant	100	OXA61-WT	S		S		S		S		S		S
CNRCH-04123	ERS28317730	Campylobacter jejuni	98.544	ST-257	CC-257	female	58	56400	22/10/2024	Stools	1677193	25	1751	30.92	93450	99.102	Poultry	100	OXA461-WT	S		S		S		S		S		S
CNRCH-04124	ERS28317731	Campylobacter jejuni	99.51	ST-47	CC-21	male	72	61260	18/10/2024	Stools	1642541	24	1714	29.88	195064	95.438	Ruminant	100	OXA193-WT	S		S		S		S		S		S
CNRCH-04125	ERS28317732	Campylobacter jejuni	98.466	ST-49	CC-49	male	19	24300	05/07/2024	Stools	1683820	26	1757	29.77	67938;99947	98.355	Poultry	100	OXA461-WT	S	GyrA-T86I	R		S		S		S		S
CNRCH-04126	ERS28317733	Campylobacter jejuni	98.106	ST-22	CC-22	male	24	53200	24/10/2024	Stools	1646543	35	1672	30	68409	97.233	Ruminant	97.9	OXA597-WT	S		S		S		S		S		S
CNRCH-04127	ERS28317734	Campylobacter jejuni	98.958	ST-21	CC-21	male	2	30130	21/10/2024	Stools	1661821	45	1715	30.56	48427	99.028	Ruminant	100	OXA193-G57T	R	GyrA-T86I	R		S	tet(O)	R		S		S
CNRCH-04128	ERS28317735	Campylobacter coli	99.038	ST-827	CC-828	female	25	46160	23/10/2024	Stools	1695569	23	1711	30.39	7873	93.493	Poultry	100	OXA193-WT	S	GyrA-T86I	R	23S-A2075G	R		S		S		S		ANT(6)-Ig
CNRCH-04129	ERS28317736	Campylobacter coli	98.946	ST-1770	CC-828	male	18	59200	21/10/2024	Stools	1672770	27	1689	33.11	196779	69.484	Poultry	100	Absent OXA	S	GyrA-T86I	R		S	tet(O-32-O)	R		S		S
CNRCH-04130	ERS28317737	Campylobacter jejuni	98.68	ST-51	CC-443	male	19	15590	30/10/2024	Stools	1709092	28	1799	29.89	Unknown	90.726	Poultry	100	OXA595-WT	S		S		S		S		S		S
CNRCH-04131	ERS28317738	Campylobacter jejuni	99.194	ST-418	CC-45	male	3	65013	01/11/2024	Stools	1646588	33	1673	29.67	159118	97.981	Poultry	100	OXA193-WT	S		S		S		S		S		S
CNRCH-04132	ERS28317739	Campylobacter coli	98.955	ST-1770	CC-828	female	0	84000	21/10/2024	Stools	1710353	29	1742	32.31	196779	69.409	Poultry	100	Absent OXA	S	GyrA-T86I	R		S	tet(O-32-O)	R		S		S
CNRCH-04133	ERS28317740	Campylobacter jejuni	98.976	ST-122	CC-206	male	54	56160	19/10/2024	Stools	1801376	44	1878	31.16	190341	99.028	Ruminant	100	OXA193-WT	S		S		S	tet(O-32-O)	R		S		S
CNRCH-04134	ERS28317741	Campylobacter jejuni	99.49	ST-47	CC-21	male	19	24000	26/07/2024	Stools	1649960	24	1722	31.25	195064	95.737	Ruminant	100	OXA193-WT	S		S		S		S		S		S
CNRCH-04135	ERS28317742	Campylobacter jejuni	98.924	ST-48	CC-48	female	29	51092	20/10/2024	Stools	1685288	110	1688	33.16	87571	98.579	Ruminant	81.03	OXA61-G57T	R		S		S		S		S		S
CNRCH-04136	ERS28317743	Campylobacter jejuni	99.03	ST-10298	CC-21	female	4	33220	12/02/2024	Stools	1681647	67	1735	29.87	136276	99.028	Ruminant	100	OXA193-WT	S	GyrA-T86I	R		S		S		S		S
CNRCH-04137	ERS28317744	Campylobacter jejuni	99.074	ST-3335	CC-206	female	56	89116	19/10/2024	Stools	1631860	28	1662	31.14	100875	99.327	Poultry	100	OXA193-G57T	R	GyrA-T86I	R		S	tet(O-32-O)	R		S		S
CNRCH-04138	ERS28317745	Campylobacter jejuni	99.104	ST-19	CC-21	male	47	15130	22/10/2024	Stools	1695355	64	1748	30.38	120355	98.803	Poultry	100	OXA193-WT	S	GyrA-T86I	R		S		S		S		S
CNRCH-04139	ERS28317746	Campylobacter jejuni	98.108	ST-22	CC-22	female	67	24400	21/08/2024	Stools	1759647	43	1827	29.88	137959	97.756	Ruminant	98.5	OXA193-G57T	R		S		S		S		S		S
CNRCH-04140	ERS28317747	Campylobacter jejuni	98.573	ST-52	CC-52	male	38	15250	24/10/2024	Stools	1698402	71	1759	29.9	165532	97.532	Poultry	100	OXA603-WT	S	GyrA-T86I	R		S		S		S		S
CNRCH-04141	ERS28317748	Campylobacter jejuni	98.981	ST-19	CC-21	male	5	59200	22/10/2024	Stools	1734493	65	1797	30.65	120355;201383	98.579	Poultry	100	OXA193-WT	S	GyrA-T86I	R		S		S		S		S
CNRCH-04142	ERS28317749	Campylobacter jejuni	99.017	ST-122	CC-206	female	5	31700	03/08/2024	Stools	1679802	27	1726	30.7	190647	98.504	Ruminant	100	OXA193-G57T	R	GyrA-T86I	R		S	tet(O-32-O)	R		S		S
[truncated: 362 more rows]
