# Supplementary material for: Contributions of whole-genome sequencing to the epidemiological monitoring of Campylobacter spp. in France
Source: Antimicrob Agents Chemother. 2026 May 29;70(7):e00193-26. doi: 10.1128/aac.00193-26 (PMC13321834; doi:10.1128/aac.00193-26)
Supplement: Table S2 — Minimum inhibitory concentrations to group A penicillins performed on a selection of WT blaOXA promoters, G57T mutated blaOXA promoters, Del6NT blaOXA promoters, and blaOXA PROM2024 isolates. [file aac.00193-26-s0004.xlsx]

## Sheet: Feuille 1
Supp Table 2. Minimum inhibitory concentrations to group A penicillins performed on a selection of WT blaOXA promoters, G57T mutated blaOXA promoters, Del6NT blaOXA promoters and blaOXA PROM2024 isolates. Subsequences in blue may correspond to the TATA Pribnow box; “ATG” in purple corresponds to the beta-lactamase gene start.
		Promoting region sequence	MIC values (mg/L)
Variants	n of tested isolates	60--------50--------40--------30--------20--------10--------1	0.75	1	2026-05-01	2	3	4	16	24	32	64	96	128	>256
Classic PROM WT	13	AAAGAAAATAAAGCTTTAAAAAGTATTTTGTTTAAAATTATTTAAATAGAAAGATATTTTATG	-	1	2	6	2	2	-	-	-	-	-	-	-
Classic PROM G57T	17	AAATAAAATAAAGCTTTAAAAAGTATTTTGTTTAAAATTATTTAAATAGAAAGATATTTTATG	-	-	-	-	-	-	-	2	4	4	1	1	5
Classic PROM Del6NT	2	AAAGAAAATAAAGCT------AGTATTTTGTTTAAAATTATTTAAATAGAAAGATATTTTATG	-	-	-	-	-	-	-	-	-	-	-	-	2
PROM2024_1	12	AGAAAACATT-GTTATAATAGATCAATAAGAATTAAAAAATTTCTTCATG	-	-	-	-	-	-	1	-	4	2	-	-	5
PROM2024_2	11	AGAAAACATT-GTTATAATAGACCAATAAGAATTAAAAAATTTCTTCATG	-	-	-	-	-	-	-	-	-	-	-	-	11
PROM2024_3	1	AGAAAACATTTGTTATAATAGACCAATAAGAATTAAAAAATTTCTTCATG	-	-	-	-	-	-	-	-	-	-	-	-	1
PROM2024_4	3	AGAAAACATT-GCTATAATAGATCAACAAGAATTGAAAAATTTTTTAATA	-	-	-	-	-	-	-	-	-	-	-	1	2
PROM2024_5	4	AGAAAACATT-GTTATAAGAGATCAATAAGGATTAAAAAATTTCTTCATG	1	3	-	-	-	-	-	-	-	-	-	-	-
